# Supplementary material for: Engineering CLL-1 CAR-NK cells via mRNA–LNP for potent antitumor activity and reversal of HLA-E–mediated resistance in acute myeloid leukemia
Source: J Exp Clin Cancer Res. 2026 Mar 17;45:105. doi: 10.1186/s13046-026-03689-4 (PMC13107750; doi:10.1186/s13046-026-03689-4)
Supplement: Supplementary file 2 — Supplementary Material 2. [file 13046_2026_3689_MOESM2_ESM.xlsx]

## Sheet: Sheet1
	ID	baseMean	log2FoldChange	lfcSE	stat	pvalue	padj	FoldChange	Symbol
3166	ENSG00000108691.8	542.237	5.81461	0.376685	15.4363	9.3349e-54	5.86605e-51	56.2824	CCL2
3165	ENSG00000108688.10	56.0171	5.57186	0.673946	8.26752	1.36778e-16	2.11702e-15	47.566	CCL7
1463	ENSG00000085276.16	735.794	5.21334	0.404861	12.8769	6.07592e-38	7.23126e-36	37.0998	MECOM
9710	ENSG00000164509.12	286.002	4.95318	0.309263	16.016	9.87273e-58	1.034e-54	30.9781	IL31RA
12387	ENSG00000182263.12	54.3351	4.59444	0.529022	8.68478	3.7946e-18	7.21709e-17	24.1583	FIGN
6304	ENSG00000136244.10	98.8248	4.46474	0.296231	15.0718	2.4815e-51	1.05363e-48	22.0811	IL6
14043	ENSG00000198848.11	3294.66	4.33919	0.330899	13.1133	2.76217e-39	3.58626e-37	20.2407	CES1
342	ENSG00000019169.10	1090.15	4.32703	0.261884	16.5227	2.51956e-61	4.94778e-58	20.0708	MARCO
13371	ENSG00000189127.6	159.111	4.25351	0.302042	14.0825	4.86533e-45	1.04705e-42	19.0736	ANKRD34B
3410	ENSG00000111199.9	78.8451	4.21917	0.285252	14.791	1.67441e-49	5.36835e-47	18.625	TRPV4
7622	ENSG00000146122.15	320.563	4.15834	0.326555	12.734	3.82934e-37	4.23654e-35	17.856	DAAM2
14151	ENSG00000204103.3	12738.6	4.14477	0.232134	17.8551	2.63987e-71	4.14723e-67	17.6889	MAFB
10685	ENSG00000169439.10	813.876	4.14096	0.325732	12.7128	5.02338e-37	5.51869e-35	17.6422	SDC2
57	ENSG00000004799.7	2612.09	4.0081	0.275078	14.5708	4.31123e-48	1.30249e-45	16.0901	PDK4
11204	ENSG00000172551.9	6.1689	4.00431	0.502055	7.97584	1.51345e-15	2.11157e-14	16.0478	MUCL1
11211	ENSG00000172594.11	714.361	3.99336	0.256467	15.5707	1.15229e-54	8.62025e-52	15.9266	SMPDL3A
6598	ENSG00000138061.10	2497.19	3.97136	0.259855	15.283	9.92609e-53	5.19796e-50	15.6855	CYP1B1
6546	ENSG00000137801.10	29039.8	3.92268	0.295639	13.2685	3.52745e-40	5.17908e-38	15.1651	THBS1
10857	ENSG00000170458.12	9932.73	3.91883	0.233987	16.7481	5.8494e-63	1.83788e-59	15.1246	CD14
7836	ENSG00000148346.10	10558.7	3.90971	0.283065	13.8121	2.15569e-43	4.12999e-41	15.0294	LCN2
11858	ENSG00000177575.11	16226	3.86248	0.27514	14.0382	9.09351e-45	1.85531e-42	14.5453	CD163
5433	ENSG00000130224.13	4.44774	3.84488	0.611927	6.28323	3.31613e-10	2.26309e-09	14.3689	LRCH2
7614	ENSG00000146070.15	273.791	3.82173	0.285616	13.3807	7.84258e-41	1.23207e-38	14.1402	PLA2G7
11333	ENSG00000173372.15	1994.37	3.81386	0.278342	13.702	9.87125e-43	1.84616e-40	14.0632	C1QA
7835	ENSG00000148344.10	635.149	3.79636	0.294092	12.9088	4.01735e-38	4.89245e-36	13.8937	PTGES
1622	ENSG00000089169.13	324.421	3.7863	0.29116	13.0042	1.15846e-38	1.45595e-36	13.7971	RPH3A
6526	ENSG00000137675.4	12.1467	3.76062	0.364332	10.322	5.60606e-25	2.03868e-23	13.5538	MMP27
1310	ENSG00000079393.19	64.9931	3.72366	0.301854	12.3359	5.80044e-35	5.26733e-33	13.2109	DUSP13
8194	ENSG00000152463.13	86.7076	3.70977	0.324502	11.4322	2.88798e-30	1.67418e-28	13.0843	OLAH
6089	ENSG00000135047.13	4481.23	3.6984	0.245973	15.0358	4.27914e-51	1.76909e-48	12.9817	CTSL
12976	ENSG00000186207.4	12.1243	3.6904	0.426097	8.66095	4.67836e-18	8.781e-17	12.9099	LCE5A
494	ENSG00000038945.13	1827.58	3.67418	0.286238	12.8361	1.02944e-37	1.18916e-35	12.7655	MSR1
13703	ENSG00000197403.3	4.7735	3.65844	0.410423	8.91383	4.9301e-19	1.02994e-17	12.627	OR6N1
3934	ENSG00000115590.12	2205.73	3.65732	0.27011	13.5401	9.06158e-42	1.58175e-39	12.6172	IL1R2
1820	ENSG00000096006.10	4699.96	3.63338	0.311139	11.6777	1.65778e-31	1.0897e-29	12.4096	CRISP3
3197	ENSG00000108932.10	724.99	3.63209	0.215104	16.8852	5.77741e-64	3.02544e-60	12.3985	SLC16A6
3906	ENSG00000115414.17	4391.39	3.61607	0.260937	13.858	1.13734e-43	2.20588e-41	12.2616	FN1
12270	ENSG00000181195.9	16.6874	3.60989	0.339611	10.6295	2.17291e-26	8.79805e-25	12.2092	PENK
12999	ENSG00000186407.6	12879.1	3.60922	0.256841	14.0523	7.4524e-45	1.54049e-42	12.2035	CD300E
8482	ENSG00000155659.13	2625.42	3.57789	0.270925	13.2062	8.08038e-40	1.15402e-37	11.9413	VSIG4
2452	ENSG00000103154.8	28.0966	3.56659	0.309447	11.5257	9.79109e-31	5.87091e-29	11.8482	NECAB2
13704	ENSG00000197405.6	13331.2	3.54924	0.199898	17.7553	1.56873e-70	1.23224e-66	11.7066	C5AR1
5906	ENSG00000133687.14	275.822	3.539	0.314621	11.2484	2.35722e-29	1.22622e-27	11.6237	TMTC1
3526	ENSG00000111961.15	561.884	3.52976	0.310937	11.352	7.24654e-30	4.00856e-28	11.5495	SASH1
7987	ENSG00000150048.9	53.3645	3.52612	0.235089	14.9991	7.44404e-51	2.92365e-48	11.5204	CLEC1A
2392	ENSG00000102794.8	2.13611	3.51754	0.487987	7.20826	5.66726e-13	5.89621e-12	11.4521	IRG1
4764	ENSG00000123689.5	9494.45	3.50351	0.268883	13.0299	8.27438e-39	1.05683e-36	11.3412	G0S2
8828	ENSG00000159167.10	11.4867	3.4801	0.504442	6.89891	5.24031e-12	4.73134e-11	11.1587	STC1
10192	ENSG00000166920.9	109.489	3.47661	0.289656	12.0026	3.44423e-33	2.58894e-31	11.1318	C15orf48
14799	ENSG00000233608.3	26.3349	3.46561	0.344702	10.0539	8.8263e-24	2.84142e-22	11.0472	TWIST2
4548	ENSG00000121316.9	14370.7	3.45835	0.230281	15.018	5.60069e-51	2.25607e-48	10.9917	PLBD1
492	ENSG00000038427.14	101959	3.45318	0.259571	13.3034	2.21087e-40	3.30788e-38	10.9525	VCAN
1589	ENSG00000088827.11	1466.47	3.45299	0.278341	12.4056	2.43626e-35	2.27819e-33	10.951	SIGLEC1
9124	ENSG00000161921.13	5722.51	3.4351	0.219949	15.6177	5.51321e-55	4.33063e-52	10.816	CXCL16
3587	ENSG00000112379.8	130.452	3.43037	0.282829	12.1288	7.4344e-34	5.9589e-32	10.7806	KIAA1244
13258	ENSG00000188340.1	3.35504	3.41421	0.437483	7.80421	5.98742e-15	7.89113e-14	10.6605	OR6N2
5256	ENSG00000128383.11	4662.07	3.41339	0.209309	16.3079	8.67517e-60	1.36287e-56	10.6545	APOBEC3A
10112	ENSG00000166523.6	1380.72	3.40895	0.236574	14.4096	4.50138e-47	1.15929e-44	10.6217	CLEC4E
2516	ENSG00000103569.8	6914.86	3.3738	0.231278	14.5876	3.36654e-48	1.03703e-45	10.3661	AQP9
281	ENSG00000012223.11	94776.1	3.37263	0.291355	11.5757	5.47369e-31	3.41237e-29	10.3577	LTF
1390	ENSG00000082397.14	1840.91	3.3705	0.255627	13.1852	1.06739e-39	1.48396e-37	10.3424	EPB41L3
7112	ENSG00000142025.14	14.6132	3.36236	0.337445	9.96418	2.18663e-23	6.78893e-22	10.2842	DMRTC2
2419	ENSG00000102962.4	71.52	3.35781	0.325782	10.3069	6.55758e-25	2.35743e-23	10.2518	CCL22
4334	ENSG00000119457.7	213.961	3.34692	0.226247	14.7933	1.61941e-49	5.3002e-47	10.1748	SLC46A2
13095	ENSG00000187116.12	4824.02	3.34424	0.201924	16.5619	1.31334e-61	2.9475e-58	10.1559	LILRA5
14867	ENSG00000239839.4	19716.3	3.3378	0.309866	10.7718	4.67943e-27	2.01408e-25	10.1106	DEFA3
14362	ENSG00000205517.11	37.2745	3.32191	0.263552	12.6044	1.99779e-36	2.1064e-34	9.99987	RGL3
8177	ENSG00000152315.4	42.3499	3.31763	0.278677	11.905	1.11522e-32	7.96367e-31	9.97027	KCNK13
9360	ENSG00000163221.8	17410.2	3.30258	0.222806	14.8227	1.04552e-49	3.49472e-47	9.86679	S100A12
8975	ENSG00000160339.14	30.9111	3.30208	0.226744	14.563	4.82609e-48	1.40404e-45	9.86339	FCN2
2397	ENSG00000102837.6	3247.51	3.29462	0.299452	11.0022	3.73073e-28	1.74434e-26	9.81246	OLFM4
9100	ENSG00000161640.14	172.098	3.291	0.242993	13.5436	8.64376e-42	1.52577e-39	9.7879	SIGLEC11
11558	ENSG00000175084.10	176.017	3.26615	0.318442	10.2566	1.10492e-24	3.87461e-23	9.62073	DES
8760	ENSG00000158485.9	18.2858	3.25741	0.407113	8.00123	1.23178e-15	1.73398e-14	9.56261	CD1B
2768	ENSG00000105507.2	5.72275	3.25305	0.35394	9.19098	3.89265e-20	9.01968e-19	9.53382	CABP5
1997	ENSG00000100292.15	5388.69	3.25183	0.20562	15.8147	2.46325e-56	2.27633e-53	9.5257	HMOX1
12350	ENSG00000182022.16	5352.36	3.23949	0.202628	15.9874	1.56412e-57	1.53577e-54	9.44463	CHST15
11332	ENSG00000173369.14	895.968	3.22305	0.279345	11.5379	8.50024e-31	5.16332e-29	9.3376	C1QB
7888	ENSG00000148926.8	3657.64	3.21166	0.237751	13.5085	1.39347e-41	2.35392e-39	9.26415	ADM
1775	ENSG00000093134.12	811.603	3.20886	0.237904	13.488	1.83952e-41	3.06668e-39	9.24621	VNN3
4577	ENSG00000121742.14	286.99	3.2084	0.32465	9.88262	4.95185e-23	1.47616e-21	9.24322	GJB6
8469	ENSG00000155465.17	5524.67	3.20657	0.190594	16.8241	1.62387e-63	6.37776e-60	9.23156	SLC7A7
8830	ENSG00000159189.10	738.649	3.19204	0.282297	11.3074	1.2065e-29	6.46897e-28	9.13902	C1QC
11335	ENSG00000173391.7	1707	3.19108	0.256138	12.4585	1.2579e-35	1.2587e-33	9.13297	OLR1
1461	ENSG00000085265.9	49311.3	3.18722	0.204815	15.5615	1.32994e-54	9.0963e-52	9.10853	FCN1
8871	ENSG00000159556.8	28.8009	3.18501	0.253053	12.5863	2.51061e-36	2.59485e-34	9.09459	ISL2
5031	ENSG00000125900.11	154.469	3.17668	0.204139	15.5614	1.33173e-54	9.0963e-52	9.04224	SIRPD
5836	ENSG00000133048.11	4832.25	3.16915	0.268495	11.8034	3.74909e-32	2.57197e-30	8.99517	CHI3L1
2913	ENSG00000106341.9	16.3473	3.16637	0.361939	8.74833	2.16524e-18	4.24668e-17	8.97783	PPP1R17
2943	ENSG00000106565.16	2456.94	3.14703	0.272942	11.53	9.31412e-31	5.62788e-29	8.85828	TMEM176B
9585	ENSG00000164047.4	3194.9	3.14095	0.277087	11.3356	8.74477e-30	4.73725e-28	8.82102	CAMP
2296	ENSG00000101916.11	3973.03	3.13632	0.221929	14.1321	2.40904e-45	5.48494e-43	8.79276	TLR8
10585	ENSG00000168913.6	61.109	3.13557	0.312915	10.0205	1.23869e-23	3.95524e-22	8.78821	ENHO
4345	ENSG00000119547.5	53.8107	3.1138	0.38061	8.18108	2.81304e-16	4.22493e-15	8.65659	ONECUT2
8311	ENSG00000153823.17	418.218	3.10475	0.241169	12.8737	6.32628e-38	7.47262e-36	8.60246	PID1
334	ENSG00000018280.15	13294.2	3.10264	0.192027	16.1573	1.00928e-58	1.13256e-55	8.58989	SLC11A1
191	ENSG00000008438.4	5058.13	3.09654	0.257929	12.0054	3.32959e-33	2.5148e-31	8.55364	PGLYRP1
3965	ENSG00000115828.14	2836.72	3.09451	0.214221	14.4454	2.67874e-47	7.13271e-45	8.54165	QPCT
785	ENSG00000064270.11	335.2	3.08849	0.261001	11.8332	2.62824e-32	1.83509e-30	8.50604	ATP2C2
14988	ENSG00000244482.8	2711.98	3.08828	0.186221	16.584	9.09759e-62	2.38205e-58	8.50483	LILRA6
3326	ENSG00000110203.7	1150.25	3.07787	0.255742	12.0351	2.32401e-33	1.78098e-31	8.44369	FOLR3
3190	ENSG00000108846.14	692.641	3.07656	0.214781	14.3242	1.54548e-46	3.7353e-44	8.43601	ABCC3
6359	ENSG00000136689.17	4274.64	3.0741	0.202886	15.1519	7.36575e-52	3.40341e-49	8.42162	IL1RN
5485	ENSG00000130558.17	29.5334	3.06956	0.324714	9.45312	3.28868e-21	8.3331e-20	8.39518	OLFM1
1294	ENSG00000079102.15	4.35033	3.06944	0.426029	7.20477	5.81412e-13	6.03302e-12	8.39449	RUNX1T1
10946	ENSG00000171051.7	7840.54	3.06565	0.217632	14.0864	4.60496e-45	1.01893e-42	8.37246	FPR1
7307	ENSG00000143546.8	90718.9	3.05577	0.205666	14.8579	6.18031e-50	2.15761e-47	8.3153	S100A8
9199	ENSG00000162444.11	195.283	3.05481	0.245249	12.456	1.29731e-35	1.28992e-33	8.3098	RBP7
12125	ENSG00000179921.13	826.139	3.05421	0.197995	15.4257	1.09926e-53	6.64206e-51	8.30633	GPBAR1
14143	ENSG00000204020.5	290.156	3.04997	0.194939	15.6458	3.54906e-55	2.93452e-52	8.28196	LIPN
9359	ENSG00000163220.10	216203	3.04334	0.199234	15.2752	1.11895e-52	5.67053e-50	8.24396	S100A9
12952	ENSG00000186086.15	3.65511	3.0384	0.514664	5.90367	3.55502e-09	2.0816e-08	8.21582	NBPF6
14756	ENSG00000229314.5	810.69	3.03482	0.266634	11.382	5.1418e-30	2.90567e-28	8.19545	ORM1
4264	ENSG00000118520.12	4823.5	3.03192	0.234203	12.9457	2.48617e-38	3.07541e-36	8.17896	ARG1
4077	ENSG00000116729.12	269.788	3.01882	0.266252	11.3382	8.48457e-30	4.62821e-28	8.10505	WLS
3200	ENSG00000108950.10	445.976	3.01503	0.246641	12.2244	2.30407e-34	1.94607e-32	8.08378	FAM20A
8215	ENSG00000152672.6	44.0774	3.01116	0.368494	8.17151	3.0455e-16	4.561e-15	8.06211	CLEC4F
5070	ENSG00000126251.6	6.41858	2.99994	0.33417	8.97729	2.77529e-19	5.94002e-18	7.99966	GPR42
13870	ENSG00000198142.4	80.7323	2.99612	0.277388	10.8012	3.39746e-27	1.47851e-25	7.97852	SOWAHC
13340	ENSG00000188906.12	6820.67	2.99533	0.201387	14.8736	4.89433e-50	1.7475e-47	7.97417	LRRK2
9038	ENSG00000160883.9	14012.6	2.99344	0.194656	15.3781	2.29423e-53	1.3349e-50	7.96373	HK3
2479	ENSG00000103313.10	3814.21	2.9911	0.206171	14.5078	1.08118e-47	3.08824e-45	7.95078	MEFV
4733	ENSG00000123384.12	26856.1	2.98643	0.224144	13.3237	1.68505e-40	2.57011e-38	7.92509	LRP1
6583	ENSG00000137962.11	86.9344	2.98557	0.262827	11.3595	6.65541e-30	3.70768e-28	7.9204	ARHGAP29
10832	ENSG00000170323.7	39.2219	2.97365	0.471449	6.30748	2.83613e-10	1.968e-09	7.85524	FABP4
8755	ENSG00000158473.6	3199.72	2.97339	0.226036	13.1545	1.60259e-39	2.15185e-37	7.85381	CD1D
10281	ENSG00000167434.8	421.039	2.96511	0.270503	10.9615	5.8528e-28	2.67289e-26	7.80886	CA4
3693	ENSG00000113494.15	776.314	2.96491	0.317032	9.35211	8.59191e-21	2.11898e-19	7.80779	PRLR
10945	ENSG00000171049.8	1422.43	2.96141	0.23342	12.687	6.97647e-37	7.61113e-35	7.78887	FPR2
3345	ENSG00000110446.8	4175.66	2.95597	0.18276	16.1741	7.68432e-59	9.28621e-56	7.75952	SLC15A3
9497	ENSG00000163735.6	85.9521	2.94433	0.270188	10.8973	1.18679e-27	5.28171e-26	7.69718	CXCL5
12322	ENSG00000181778.4	4.95326	2.94003	0.33502	8.77568	1.69879e-18	3.38681e-17	7.67427	TMEM252
11151	ENSG00000172243.16	6910.02	2.93527	0.190139	15.4375	9.15967e-54	5.86605e-51	7.649	CLEC7A
5357	ENSG00000129450.7	1638.33	2.93473	0.193906	15.1348	9.54262e-52	4.28327e-49	7.64612	SIGLEC9
9409	ENSG00000163464.7	928.099	2.92681	0.239762	12.2071	2.84702e-34	2.36649e-32	7.60425	CXCR1
4303	ENSG00000119121.20	326.34	2.92537	0.28158	10.3891	2.77882e-25	1.04189e-23	7.59667	TRPM6
8758	ENSG00000158481.11	730.826	2.91962	0.286576	10.188	2.24429e-24	7.69821e-23	7.56648	CD1C
7793	ENSG00000147883.10	313.009	2.91527	0.246421	11.8305	2.71614e-32	1.88808e-30	7.5437	CDKN2B
5840	ENSG00000133063.14	745.269	2.91136	0.269496	10.803	3.33134e-27	1.45376e-25	7.52327	CHIT1
14633	ENSG00000216490.3	907.992	2.91046	0.203098	14.3303	1.41537e-46	3.47635e-44	7.51855	IFI30
14200	ENSG00000204345.1	14.6207	2.90843	0.268922	10.8151	2.91851e-27	1.27715e-25	7.50802	CD300LD
5074	ENSG00000126262.4	1060.7	2.90746	0.237404	12.2469	1.74533e-34	1.49831e-32	7.50298	FFAR2
14226	ENSG00000204424.9	26.6789	2.90601	0.334679	8.68296	3.85591e-18	7.30716e-17	7.49541	LY6G6F
13755	ENSG00000197632.7	4367.44	2.89766	0.282868	10.2438	1.2613e-24	4.38386e-23	7.45216	SERPINB2
8146	ENSG00000151948.10	2100.78	2.89637	0.225135	12.865	7.08201e-38	8.30287e-36	7.44551	GLT1D1
15457	ENSG00000273111.4	12.2796	2.89559	0.318915	9.07951	1.09066e-19	2.4201e-18	7.44149	LYPD4
2681	ENSG00000105048.15	1187.98	2.89331	0.289154	10.0061	1.43253e-23	4.5373e-22	7.42975	TNNT1
13020	ENSG00000186522.13	111.239	2.89249	0.256977	11.2559	2.16686e-29	1.13094e-27	7.42553	2025-09-10
9417	ENSG00000163485.14	11.9843	2.88073	0.286282	10.0625	8.08807e-24	2.61987e-22	7.36522	ADORA1
6239	ENSG00000135929.7	1516.91	2.87668	0.255894	11.2417	2.54437e-29	1.30311e-27	7.3446	CYP27A1
6569	ENSG00000137869.12	28.3373	2.87354	0.270178	10.6358	2.03179e-26	8.33406e-25	7.32862	CYP19A1
8374	ENSG00000154330.11	128.486	2.86965	0.235899	12.1648	4.78845e-34	3.89775e-32	7.30888	PGM5
7069	ENSG00000141574.6	2296.29	2.86464	0.193105	14.8346	8.75452e-50	2.98986e-47	7.28353	SECTM1
11550	ENSG00000175003.11	23.8143	2.86462	0.254286	11.2654	1.94537e-29	1.02902e-27	7.28344	SLC22A1
7045	ENSG00000141497.12	249.709	2.86119	0.216293	13.2283	6.02257e-40	8.76061e-38	7.26616	ZMYND15
28	ENSG00000002933.6	1274.73	2.86067	0.274747	10.412	2.18605e-25	8.27539e-24	7.26351	TMEM176A
8797	ENSG00000158825.5	3707.99	2.85973	0.197727	14.4631	2.07352e-47	5.61637e-45	7.25882	CDA
12424	ENSG00000182566.11	174.927	2.85743	0.26765	10.676	1.31871e-26	5.48589e-25	7.24721	CLEC4G
4237	ENSG00000118257.15	269.177	2.85554	0.251328	11.3618	6.478e-30	3.63462e-28	7.23775	NRP2
9218	ENSG00000162551.12	1874.36	2.84034	0.274417	10.3504	4.16582e-25	1.53267e-23	7.16189	ALPL
5213	ENSG00000127954.11	1458.42	2.83694	0.261715	10.8398	2.22955e-27	9.81127e-26	7.14503	STEAP4
10937	ENSG00000170956.15	868.768	2.83457	0.230434	12.301	8.94118e-35	7.89135e-33	7.13332	CEACAM3
14300	ENSG00000204936.8	2996.39	2.83169	0.307668	9.20371	3.45816e-20	8.07246e-19	7.11906	CD177
4854	ENSG00000124490.12	31.768	2.83123	0.364065	7.77671	7.44349e-15	9.68825e-14	7.11678	CRISP2
4493	ENSG00000120708.15	4678.09	2.82756	0.250944	11.2677	1.8948e-29	1.00906e-27	7.09872	TGFBI
8578	ENSG00000156575.2	563.45	2.82681	0.337649	8.37201	5.66414e-17	9.31766e-16	7.09502	PRG3
4765	ENSG00000123700.4	324.856	2.82543	0.239469	11.7987	3.96364e-32	2.70734e-30	7.08823	KCNJ2
2665	ENSG00000104951.14	368.617	2.82146	0.210892	13.3787	8.05402e-41	1.25276e-38	7.06878	IL4I1
1682	ENSG00000090659.16	108.173	2.81906	0.247557	11.3875	4.82562e-30	2.73684e-28	7.05703	CD209
3984	ENSG00000115963.12	38.1727	2.81206	0.455689	6.171	6.78574e-10	4.43998e-09	7.02285	RND3
9125	ENSG00000161929.13	2624.13	2.81042	0.21583	13.0214	9.24378e-39	1.17113e-36	7.01487	SCIMP
2672	ENSG00000104972.13	4549.59	2.80781	0.183485	15.3027	7.34018e-53	4.11837e-50	7.0022	LILRB1
7140	ENSG00000142405.20	2823.49	2.80615	0.196563	14.2761	3.0834e-46	7.22987e-44	6.99418	NLRP12
6510	ENSG00000137507.10	274.423	2.80196	0.307752	9.10463	8.65608e-20	1.94267e-18	6.97389	LRRC32
8931	ENSG00000160180.15	68.3314	2.80164	0.326222	8.58815	8.83817e-18	1.58321e-16	6.97234	TFF3
5918	ENSG00000133800.7	77.3904	2.80133	0.26145	10.7146	8.69598e-27	3.68231e-25	6.97083	LYVE1
9525	ENSG00000163823.3	3391.6	2.78852	0.196468	14.1933	1.00848e-45	2.3299e-43	6.90921	CCR1
6806	ENSG00000139567.11	232.517	2.78762	0.23503	11.8607	1.89337e-32	1.33385e-30	6.90492	ACVRL1
2712	ENSG00000105246.5	105.565	2.78521	0.236392	11.7822	4.82456e-32	3.26698e-30	6.89337	EBI3
3862	ENSG00000115155.15	213.11	2.78467	0.293433	9.48997	2.31108e-21	5.91319e-20	6.89078	OTOF
5864	ENSG00000133216.15	403.452	2.78354	0.247658	11.2395	2.60962e-29	1.33108e-27	6.88541	EPHB2
15140	ENSG00000255552.6	32.8956	2.78269	0.321757	8.64842	5.2218e-18	9.72897e-17	6.88135	LY6G6E
7018	ENSG00000141314.11	324.978	2.77999	0.286667	9.69761	3.08645e-22	8.37446e-21	6.86847	RHBDL3
5570	ENSG00000131042.12	12722.3	2.77894	0.168916	16.4516	8.17088e-61	1.42627e-57	6.86348	LILRB2
13672	ENSG00000197249.11	34769.7	2.77728	0.205924	13.4869	1.86844e-41	3.06668e-39	6.85556	SERPINA1
9501	ENSG00000163739.4	1037.72	2.77158	0.246537	11.242	2.53455e-29	1.30311e-27	6.82854	CXCL1
13134	ENSG00000187554.10	919.053	2.77086	0.219646	12.6151	1.74344e-36	1.85064e-34	6.82514	TLR5
12308	ENSG00000181631.6	3703.22	2.76977	0.175713	15.763	5.59266e-56	4.88115e-53	6.81997	P2RY13
3729	ENSG00000113763.9	129.562	2.76923	0.200707	13.7973	2.64473e-43	5.00587e-41	6.81742	UNC5A
6807	ENSG00000139572.3	702.194	2.76428	0.210737	13.1172	2.62301e-39	3.43395e-37	6.7941	GPR84
5309	ENSG00000128918.13	65.5972	2.74445	0.20873	13.1483	1.74022e-39	2.31686e-37	6.70132	ALDH1A2
3033	ENSG00000107593.16	14.2665	2.73591	0.21645	12.6399	1.27216e-36	1.35956e-34	6.6618	PKD2L1
9128	ENSG00000161944.15	1033.41	2.73431	0.227238	12.0328	2.38902e-33	1.82192e-31	6.65441	ASGR2
4114	ENSG00000116990.10	552.991	2.73114	0.226546	12.0556	1.81272e-33	1.40979e-31	6.63979	MYCL
5837	ENSG00000133055.7	73.903	2.725	0.29036	9.3849	6.29779e-21	1.57295e-19	6.61161	MYBPH
1087	ENSG00000072954.5	313.669	2.72186	0.201819	13.4867	1.87397e-41	3.06668e-39	6.59723	TMEM38A
983	ENSG00000070019.4	43.9181	2.72119	0.248295	10.9595	5.9818e-28	2.72389e-26	6.59419	GUCY2C
15369	ENSG00000267881.1	2.91152	2.71792	0.88373	3.07551	0.00210146	0.00427642	6.57922	AC011513.3
10133	ENSG00000166670.8	3.1224	2.7177	0.621419	4.37337	1.22341e-05	3.81346e-05	6.57822	MMP10
14694	ENSG00000223638.3	28.4828	2.71437	0.501101	5.41681	6.06716e-08	2.85033e-07	6.56306	RFPL4A
14116	ENSG00000203747.8	7028.38	2.69928	0.210333	12.8333	1.06656e-37	1.22304e-35	6.49476	FCGR3A
9485	ENSG00000163694.13	4605.47	2.69312	0.19142	14.0691	5.87877e-45	1.24805e-42	6.4671	RBM47
4225	ENSG00000118113.10	26570.4	2.69035	0.266241	10.1049	5.25424e-24	1.74144e-22	6.45469	MMP8
15268	ENSG00000260861.5	36.2924	2.68427	0.209624	12.8051	1.53476e-37	1.74718e-35	6.42754	RP4-576H24.4
3109	ENSG00000108342.11	23.6084	2.68352	0.331192	8.10262	5.37882e-16	7.9047e-15	6.42422	CSF3
8761	ENSG00000158488.14	153.591	2.6819	0.381881	7.02286	2.17377e-12	2.07724e-11	6.41699	CD1E
10690	ENSG00000169495.4	114.748	2.67636	0.269814	9.91926	3.4328e-23	1.0411e-21	6.39239	HTRA4
12537	ENSG00000183421.10	16.3833	2.67559	0.36728	7.28489	3.21939e-13	3.4767e-12	6.38902	RIPK4
8665	ENSG00000157551.16	750.802	2.66297	0.262091	10.1605	2.97668e-24	1.00784e-22	6.33335	KCNJ15
9405	ENSG00000163449.9	43.4279	2.66007	0.240529	11.0593	1.97682e-28	9.49718e-27	6.32066	TMEM169
3236	ENSG00000109272.3	8.29368	2.65886	0.356185	7.46484	8.33999e-14	9.61271e-13	6.31535	PF4V1
8763	ENSG00000158517.12	8736.06	2.65551	0.18544	14.32	1.64109e-46	3.90628e-44	6.30067	NCF1
194	ENSG00000008516.15	3935.4	2.64558	0.210762	12.5525	3.85352e-36	3.93109e-34	6.25749	MMP25
2460	ENSG00000103196.10	2918.2	2.64558	0.187856	14.083	4.83089e-45	1.04705e-42	6.25747	CRISPLD2
13754	ENSG00000197629.5	38079.5	2.64445	0.221613	11.9327	7.99037e-33	5.81152e-31	6.25256	MPEG1
2156	ENSG00000100985.7	11317.5	2.63617	0.256426	10.2804	8.63374e-25	3.05486e-23	6.21681	MMP9
9690	ENSG00000164400.5	2.56018	2.63324	0.517624	5.08717	3.63438e-07	1.49741e-06	6.20419	CSF2
11301	ENSG00000173166.16	186.381	2.63292	0.219716	11.9833	4.34569e-33	3.22032e-31	6.20282	RAPH1
750	ENSG00000062282.13	1024.45	2.6277	0.197659	13.2941	2.50388e-40	3.71094e-38	6.18042	DGAT2
14510	ENSG00000213694.3	934.743	2.61779	0.239585	10.9264	8.62164e-28	3.86988e-26	6.1381	S1PR3
7915	ENSG00000149256.13	45.4807	2.61639	0.277182	9.43927	3.75393e-21	9.48139e-20	6.13214	TENM4
12613	ENSG00000183876.8	17.6593	2.61351	0.383862	6.80845	9.86526e-12	8.58157e-11	6.11989	ARSI
3315	ENSG00000110079.15	986.806	2.61229	0.225611	11.5787	5.28157e-31	3.31894e-29	6.11473	MS4A4A
9742	ENSG00000164683.15	36.9114	2.61226	0.303779	8.59921	8.02663e-18	1.44823e-16	6.1146	HEY1
842	ENSG00000065618.15	1365.61	2.60919	0.263878	9.88784	4.70068e-23	1.40662e-21	6.1016	COL17A1
11623	ENSG00000175489.9	7359.56	2.60837	0.172724	15.1014	1.58521e-51	6.91767e-49	6.09814	LRRC25
12167	ENSG00000180316.10	299.381	2.60675	0.202041	12.9021	4.38053e-38	5.2937e-36	6.09132	PNPLA1
14661	ENSG00000221887.5	5.85314	2.59984	0.321298	8.09168	5.88477e-16	8.61589e-15	6.06219	HMSD
12151	ENSG00000180113.14	48.7199	2.59915	0.287697	9.03433	1.65012e-19	3.60047e-18	6.05931	TDRD6
4852	ENSG00000124469.9	10034.5	2.59414	0.26112	9.93464	2.94248e-23	8.99344e-22	6.03828	CEACAM8
9662	ENSG00000164266.9	4.50049	2.59105	0.476984	5.43215	5.56789e-08	2.64584e-07	6.02536	SPINK1
6856	ENSG00000139970.15	384.367	2.58525	0.262406	9.85213	6.71065e-23	1.95956e-21	6.00121	RTN1
15180	ENSG00000257017.7	3239.12	2.57707	0.225444	11.4311	2.92356e-30	1.68857e-28	5.96728	HP
6688	ENSG00000138639.16	767.012	2.57562	0.19007	13.5509	7.83167e-42	1.39813e-39	5.96125	ARHGAP24
13995	ENSG00000198734.9	4212.43	2.57562	0.208913	12.3287	6.34981e-35	5.66792e-33	5.96125	F5
10079	ENSG00000166394.13	181.17	2.57401	0.338031	7.61472	2.64257e-14	3.24056e-13	5.95462	CYB5R2
12923	ENSG00000185897.6	31.6412	2.57125	0.293222	8.76897	1.80311e-18	3.57662e-17	5.94325	FFAR3
6956	ENSG00000140749.8	3033.24	2.57122	0.168957	15.2182	2.68002e-52	1.27585e-49	5.9431	IGSF6
9767	ENSG00000164821.4	8272.15	2.56676	0.275948	9.30161	1.38333e-20	3.32296e-19	5.92479	DEFA4
14391	ENSG00000205846.3	20.0757	2.56664	0.291424	8.80723	1.28276e-18	2.59359e-17	5.92427	CLEC6A
9268	ENSG00000162747.8	6889.81	2.56501	0.2665	9.62482	6.28191e-22	1.66423e-20	5.91761	FCGR3B
6498	ENSG00000137474.18	969.365	2.56494	0.22547	11.3759	5.51077e-30	3.10302e-28	5.91729	MYO7A
6480	ENSG00000137331.11	3896.95	2.56209	0.214797	11.928	8.46209e-33	6.12624e-31	5.90564	IER3
1700	ENSG00000091106.17	1788.67	2.55929	0.181287	14.1174	2.96843e-45	6.66201e-43	5.89418	NLRC4
2215	ENSG00000101292.7	7.07093	2.55737	0.389897	6.55911	5.41308e-11	4.23504e-10	5.88635	PROKR2
6058	ENSG00000134830.5	1249.43	2.55679	0.176579	14.4796	1.63152e-47	4.49669e-45	5.88398	C5AR2
3491	ENSG00000111729.11	878.039	2.54264	0.176317	14.4208	3.82619e-47	1.00182e-44	5.82656	CLEC4A
15538	ENSG00000276289.3	28.3155	2.54197	0.279351	9.09958	9.06802e-20	2.02644e-18	5.82385	CH507-396I9.6
7258	ENSG00000143344.14	603.691	2.53559	0.24211	10.4729	1.15057e-25	4.41942e-24	5.79814	RGL1
11983	ENSG00000178695.5	14076.3	2.53408	0.19514	12.986	1.46896e-38	1.83154e-36	5.79209	KCTD12
15282	ENSG00000261701.5	44.6476	2.53375	0.218956	11.572	5.7143e-31	3.54829e-29	5.79077	HPR
4126	ENSG00000117114.18	65.1283	2.5321	0.357661	7.07962	1.44546e-12	1.41308e-11	5.78414	LPHN2
14332	ENSG00000205221.11	15.6011	2.53045	0.302835	8.35587	6.49538e-17	1.06073e-15	5.77752	VIT
8806	ENSG00000158874.10	104.448	2.52727	0.195546	12.9241	3.28935e-38	4.03717e-36	5.7648	APOA2
2386	ENSG00000102755.9	103.05	2.52116	0.242876	10.3804	3.04382e-25	1.13314e-23	5.74044	FLT1
6524	ENSG00000137672.11	12.484	2.51966	0.291149	8.65418	4.96457e-18	9.28493e-17	5.73446	TRPC6
7610	ENSG00000146054.16	211.155	2.51653	0.190528	13.2082	7.86681e-40	1.13383e-37	5.72204	TRIM7
6077	ENSG00000134955.10	1861.15	2.51232	0.198097	12.6823	7.41544e-37	8.03424e-35	5.70535	SLC37A2
2886	ENSG00000106089.10	649.291	2.5084	0.246869	10.1608	2.96532e-24	1.00616e-22	5.68987	STX1A
3572	ENSG00000112303.12	7109.06	2.50095	0.202976	12.3214	6.94492e-35	6.16411e-33	5.66058	VNN2
9628	ENSG00000164142.14	59.2777	2.49982	0.251171	9.95266	2.45539e-23	7.56356e-22	5.65614	FAM160A1
4262	ENSG00000118515.10	8235.58	2.49938	0.186464	13.4041	5.7246e-41	9.08418e-39	5.65443	SGK1
12634	ENSG00000184060.9	1744.23	2.49868	0.18585	13.4446	3.31146e-41	5.30847e-39	5.65167	ADAP2
8628	ENSG00000157168.17	100.63	2.49686	0.351978	7.09379	1.30491e-12	1.28367e-11	5.64455	NRG1
5211	ENSG00000127951.5	20409.6	2.49377	0.198927	12.5361	4.73839e-36	4.80258e-34	5.63247	FGL2
6261	ENSG00000136026.12	9941.02	2.49121	0.187137	13.3122	1.96586e-40	2.96958e-38	5.6225	CKAP4
2662	ENSG00000104921.13	1368.45	2.48937	0.231872	10.736	6.89869e-27	2.94507e-25	5.61534	FCER2
5	ENSG00000000938.11	33419	2.4892	0.153288	16.2387	2.68533e-59	3.51555e-56	5.61467	FGR
1308	ENSG00000079385.20	4241.45	2.48774	0.226353	10.9905	4.24433e-28	1.95786e-26	5.60897	CEACAM1
13003	ENSG00000186431.17	5171.3	2.48678	0.226297	10.989	4.31536e-28	1.97651e-26	5.60526	FCAR
5607	ENSG00000131355.13	694.599	2.48496	0.203394	12.2175	2.50699e-34	2.09494e-32	5.5982	EMR3
9885	ENSG00000165457.12	252.447	2.48282	0.224282	11.0701	1.75258e-28	8.47172e-27	5.5899	FOLR2
6222	ENSG00000135838.12	2229.74	2.47947	0.177254	13.9883	1.83793e-44	3.70179e-42	5.57694	NPL
11680	ENSG00000175984.13	158.3	2.47741	0.23937	10.3497	4.19747e-25	1.54071e-23	5.56898	DENND2C
9917	ENSG00000165626.15	142.714	2.47265	0.333275	7.41925	1.17783e-13	1.33408e-12	5.55063	BEND7
31	ENSG00000003137.7	14.6596	2.46976	0.384329	6.42617	1.3086e-10	9.63808e-10	5.53952	CYP26B1
8224	ENSG00000152766.5	500.138	2.46746	0.212278	11.6237	3.12315e-31	2.00264e-29	5.53068	ANKRD22
12994	ENSG00000186354.9	106.365	2.46403	0.243124	10.1349	3.86851e-24	1.2986e-22	5.51756	C9orf47
14256	ENSG00000204577.10	4683.4	2.46015	0.16477	14.9308	2.07856e-50	7.594e-48	5.50273	LILRB3
6903	ENSG00000140379.7	6566.13	2.45913	0.186453	13.189	1.01572e-39	1.42472e-37	5.49884	BCL2A1
13541	ENSG00000196611.4	4.17102	2.45629	0.457916	5.36407	8.13682e-08	3.74756e-07	5.48805	MMP1
10126	ENSG00000166592.10	140.117	2.44452	0.23817	10.2638	1.02607e-24	3.61425e-23	5.44346	RRAD
6694	ENSG00000138653.8	2.04099	2.44349	0.889833	2.74601	0.0060325	0.0111639	5.43956	NDST4
11322	ENSG00000173267.12	12.2105	2.44272	0.294602	8.29159	1.11742e-16	1.758e-15	5.43666	SNCG
2246	ENSG00000101425.11	35312.5	2.44097	0.257965	9.46242	3.00888e-21	7.64879e-20	5.43008	BPI
1516	ENSG00000086717.17	23.611	2.42921	0.238728	10.1756	2.54737e-24	8.68094e-23	5.38599	PPEF1
2219	ENSG00000101307.14	7642.26	2.42623	0.182083	13.3249	1.65884e-40	2.55494e-38	5.37487	SIRPB1
12482	ENSG00000182985.15	285.173	2.42375	0.262298	9.24044	2.45487e-20	5.7994e-19	5.36565	CADM1
12707	ENSG00000184564.8	9.7173	2.42095	0.538548	4.49533	6.9463e-06	2.25747e-05	5.35523	SLITRK6
12068	ENSG00000179331.2	141.204	2.42079	0.216937	11.159	6.47282e-29	3.20782e-27	5.35464	RAB39A
12488	ENSG00000183019.6	3797.22	2.4152	0.194848	12.3953	2.77187e-35	2.57669e-33	5.33393	MCEMP1
12595	ENSG00000183779.6	700.902	2.40994	0.231161	10.4254	1.89909e-25	7.22388e-24	5.31453	ZNF703
14563	ENSG00000214212.7	4470.8	2.40675	0.148189	16.2412	2.58004e-59	3.51555e-56	5.3028	C19orf38
2398	ENSG00000102854.13	782.515	2.40649	0.335883	7.16467	7.79739e-13	7.92861e-12	5.30184	MSLN
6355	ENSG00000136634.5	223.848	2.40457	0.276438	8.69838	3.3665e-18	6.44972e-17	5.29476	IL10
11317	ENSG00000173239.12	25.9305	2.40392	0.249811	9.62298	6.39531e-22	1.69142e-20	5.29241	LIPM
15057	ENSG00000250644.2	34.6323	2.40215	0.256126	9.37877	6.67439e-21	1.66436e-19	5.28589	RP11-295K3.1
14111	ENSG00000203710.9	6539.04	2.40165	0.206102	11.6527	2.22231e-31	1.43673e-29	5.28409	CR1
4072	ENSG00000116701.13	21947.3	2.40125	0.157104	15.2845	9.69927e-53	5.19796e-50	5.28262	NCF2
4888	ENSG00000124731.11	8143.53	2.3949	0.201955	11.8586	1.94158e-32	1.36171e-30	5.25942	TREM1
3911	ENSG00000115425.12	374.849	2.39074	0.193903	12.3296	6.27871e-35	5.63649e-33	5.24425	PECR
3940	ENSG00000115607.8	1730.46	2.38988	0.219471	10.8893	1.2963e-27	5.75279e-26	5.24116	IL18RAP
14225	ENSG00000204422.7	10.9359	2.38982	0.39054	6.11926	9.40113e-10	5.99398e-09	5.24091	XXbac-BPG32J3.20
12190	ENSG00000180509.10	512.442	2.38857	0.193719	12.3301	6.23835e-35	5.63244e-33	5.23638	KCNE1
5594	ENSG00000131183.9	17.7203	2.38685	0.272216	8.76823	1.81499e-18	3.59565e-17	5.23015	SLC34A1
2784	ENSG00000105609.15	189.117	2.38044	0.207008	11.4992	1.33088e-30	7.88987e-29	5.20694	LILRB5
6171	ENSG00000135519.6	472.515	2.36934	0.190877	12.4129	2.22367e-35	2.10445e-33	5.16704	KCNH3
2744	ENSG00000105388.13	14.4271	2.36751	0.281469	8.41124	4.05696e-17	6.78753e-16	5.16048	CEACAM5
10114	ENSG00000166527.6	1244.85	2.35834	0.243408	9.68884	3.3633e-22	9.09421e-21	5.1278	CLEC4D
4301	ENSG00000119042.15	344.773	2.35746	0.241151	9.77587	1.42925e-22	4.05298e-21	5.12468	SATB2
4758	ENSG00000123610.4	391.154	2.3538	0.245345	9.59383	8.48765e-22	2.23352e-20	5.11169	TNFAIP6
8840	ENSG00000159217.8	7.36976	2.35175	0.301783	7.79285	6.55145e-15	8.59333e-14	5.10444	IGF2BP1
5755	ENSG00000132514.12	1068.05	2.35007	0.312952	7.50936	5.94187e-14	7.00276e-13	5.09849	CLEC10A
1938	ENSG00000100079.6	1671.26	2.34965	0.268011	8.76702	1.83457e-18	3.62529e-17	5.09702	LGALS2
10936	ENSG00000170955.9	121.856	2.3479	0.333831	7.03321	2.01842e-12	1.93705e-11	5.09082	PRKCDBP
12877	ENSG00000185630.17	132.704	2.34513	0.274774	8.53474	1.40471e-17	2.46569e-16	5.08105	PBX1
9841	ENSG00000165168.7	39984.7	2.34422	0.182595	12.8383	1.00016e-37	1.16389e-35	5.07785	CYBB
12226	ENSG00000180871.6	1920.91	2.34323	0.212977	11.0023	3.72587e-28	1.74434e-26	5.07438	CXCR2
10746	ENSG00000169855.18	58.201	2.33649	0.321553	7.26626	3.69564e-13	3.96574e-12	5.05071	ROBO1
1583	ENSG00000088726.14	50.9946	2.33532	0.325867	7.1665	7.69389e-13	7.83351e-12	5.04664	TMEM40
1264	ENSG00000078114.17	131.278	2.32306	0.33791	6.87481	6.20728e-12	5.55332e-11	5.00394	NEBL
315	ENSG00000014914.18	1117.49	2.32049	0.241305	9.6164	6.81748e-22	1.80004e-20	4.99502	MTMR11
14981	ENSG00000244242.1	884.915	2.31909	0.235067	9.86567	5.86423e-23	1.73171e-21	4.99017	IFITM10
6540	ENSG00000137757.9	192.479	2.31698	0.19363	11.966	5.35661e-33	3.95081e-31	4.98287	CASP5
14293	ENSG00000204882.3	8.02159	2.31638	0.354986	6.52528	6.78768e-11	5.22407e-10	4.98081	GPR20
8405	ENSG00000154736.5	113.904	2.3135	0.375758	6.15688	7.419e-10	4.81423e-09	4.97086	ADAMTS5
1226	ENSG00000077063.9	5.70695	2.31303	0.390015	5.93062	3.018e-09	1.78647e-08	4.96926	CTTNBP2
9209	ENSG00000162512.14	523.691	2.31048	0.239664	9.64051	5.39196e-22	1.43816e-20	4.96049	SDC3
15533	ENSG00000276085.1	2344.67	2.30816	0.230409	10.0176	1.27521e-23	4.0636e-22	4.95249	CCL3L3
3738	ENSG00000113916.16	15111.7	2.30792	0.165316	13.9607	2.708e-44	5.38515e-42	4.9517	BCL6
11290	ENSG00000173110.7	1176.9	2.30751	0.205744	11.2154	3.42476e-29	1.71894e-27	4.95028	HSPA6
14832	ENSG00000236279.5	16.1154	2.30119	0.337067	6.82711	8.66439e-12	7.59161e-11	4.92864	CLEC2L
5894	ENSG00000133574.8	2242.27	2.30091	0.218212	10.5444	5.39146e-26	2.1175e-24	4.92769	GIMAP4
1147	ENSG00000074964.15	1390.59	2.29981	0.258051	8.91222	5.00199e-19	1.04358e-17	4.92392	ARHGEF10L
15075	ENSG00000253368.3	118.19	2.29857	0.250148	9.18884	3.97084e-20	9.18732e-19	4.91969	TRNP1
1666	ENSG00000090339.7	7030.55	2.29406	0.187514	12.234	2.0454e-34	1.74638e-32	4.90433	ICAM1
12153	ENSG00000180155.17	204.419	2.28757	0.235238	9.72447	2.3714e-22	6.51307e-21	4.88233	LYNX1
11995	ENSG00000178789.7	2604.39	2.28668	0.209569	10.9113	1.01738e-27	4.54064e-26	4.87933	CD300LB
10491	ENSG00000168329.12	5622.12	2.28468	0.263366	8.67495	4.13737e-18	7.82167e-17	4.87258	CX3CR1
9916	ENSG00000165621.7	6.56866	2.28344	0.402511	5.67299	1.40324e-08	7.37288e-08	4.86839	OXGR1
7625	ENSG00000146192.13	6200.79	2.27901	0.202848	11.2351	2.74276e-29	1.39446e-27	4.85343	FGD2
10600	ENSG00000168995.12	600.461	2.2784	0.20732	10.9898	4.27888e-28	1.96553e-26	4.85141	SIGLEC7
5372	ENSG00000129538.12	363.852	2.27477	0.263282	8.64003	5.61964e-18	1.04109e-16	4.83919	RNASE1
6721	ENSG00000138772.11	6676.04	2.2742	0.227318	10.0045	1.45664e-23	4.60438e-22	4.83728	ANXA3
15561	ENSG00000277443.1	11273.2	2.26496	0.213072	10.63	2.16076e-26	8.79417e-25	4.80641	MARCKS
11309	ENSG00000173210.18	169.296	2.26266	0.261938	8.63813	5.71402e-18	1.05609e-16	4.79874	ABLIM3
5339	ENSG00000129219.12	1128.49	2.25555	0.16568	13.6139	3.31172e-42	6.04967e-40	4.77515	PLD2
9187	ENSG00000162407.8	392.012	2.25262	0.230611	9.76804	1.54417e-22	4.36312e-21	4.76546	PPAP2B
416	ENSG00000028137.15	26629.9	2.24815	0.154362	14.5641	4.75004e-48	1.40404e-45	4.75072	TNFRSF1B
15035	ENSG00000249853.6	14.8542	2.24417	0.262175	8.55982	1.1304e-17	2.00435e-16	4.73765	HS3ST5
15019	ENSG00000248905.7	687.009	2.24154	0.21661	10.3483	4.26083e-25	1.55669e-23	4.72903	FMN1
13469	ENSG00000196353.10	21.9749	2.23983	0.260854	8.58651	8.96531e-18	1.60416e-16	4.7234	CPNE4
1669	ENSG00000090382.5	529110	2.23405	0.17945	12.4494	1.40866e-35	1.37454e-33	4.70452	LYZ
13022	ENSG00000186529.13	3529.31	2.23223	0.242755	9.19539	3.73621e-20	8.67e-19	4.69859	CYP4F3
3177	ENSG00000108798.7	962.62	2.23191	0.174856	12.7643	2.5959e-37	2.89231e-35	4.69756	ABI3
10197	ENSG00000166926.7	45.6867	2.22821	0.242162	9.20133	3.5354e-20	8.24053e-19	4.68553	MS4A6E
10010	ENSG00000166091.18	156.562	2.22625	0.299877	7.42386	1.13755e-13	1.29125e-12	4.67915	CMTM5
12343	ENSG00000181963.5	13.434	2.22495	0.25983	8.5631	1.09872e-17	1.95039e-16	4.67496	OR52K2
3845	ENSG00000115009.10	18.6334	2.22382	0.348962	6.37267	1.8577e-10	1.33506e-09	4.67129	CCL20
2674	ENSG00000104974.9	3869.43	2.22274	0.174057	12.7702	2.40595e-37	2.69982e-35	4.66778	LILRA1
13002	ENSG00000186417.12	103.084	2.22198	0.28372	7.83162	4.81632e-15	6.38518e-14	4.66535	GLDN
5979	ENSG00000134256.11	1103.93	2.22113	0.180999	12.2715	1.28813e-34	1.12425e-32	4.66259	CD101
6299	ENSG00000136235.14	580.977	2.22033	0.257417	8.62544	6.38489e-18	1.16636e-16	4.66001	GPNMB
9121	ENSG00000161911.10	138.648	2.21972	0.258813	8.57655	9.77629e-18	1.74331e-16	4.65804	TREML1
9625	ENSG00000164125.14	3633.66	2.21701	0.20093	11.0337	2.62683e-28	1.24675e-26	4.6493	FAM198B
7056	ENSG00000141527.15	77.2954	2.21667	0.19073	11.622	3.1851e-31	2.03406e-29	4.64818	CARD14
12309	ENSG00000181634.7	101.165	2.21477	0.235823	9.39164	5.90732e-21	1.47777e-19	4.64207	TNFSF15
12863	ENSG00000185532.13	14.3838	2.21126	0.397251	5.56642	2.60023e-08	1.30803e-07	4.63081	PRKG1
10512	ENSG00000168454.11	16.1576	2.20722	0.237619	9.28892	1.55856e-20	3.73248e-19	4.61786	TXNDC2
5649	ENSG00000131669.8	10211.6	2.20182	0.177126	12.4308	1.77752e-35	1.71318e-33	4.60059	NINJ1
8181	ENSG00000152377.11	173.934	2.2013	0.250241	8.79674	1.40848e-18	2.83319e-17	4.59894	SPOCK1
6289	ENSG00000136160.13	69.8681	2.19943	0.306384	7.17866	7.03996e-13	7.21918e-12	4.59296	EDNRB
13699	ENSG00000197380.9	73.8872	2.19846	0.251128	8.75435	2.05282e-18	4.03628e-17	4.5899	DACT3
7656	ENSG00000146469.11	8.37194	2.19795	0.528052	4.16238	3.14942e-05	9.05185e-05	4.58828	VIP
9617	ENSG00000164111.13	15093.8	2.19459	0.177701	12.3499	4.87868e-35	4.45605e-33	4.57759	ANXA5
2488	ENSG00000103355.11	21.276	2.19154	0.263169	8.32749	8.25724e-17	1.33321e-15	4.56792	PRSS33
11987	ENSG00000178726.6	3007.39	2.19108	0.230199	9.5182	1.76206e-21	4.53059e-20	4.56648	THBD
11287	ENSG00000173083.13	1960.64	2.19039	0.178707	12.2569	1.54287e-34	1.33178e-32	4.56429	HPSE
9768	ENSG00000164822.4	4.84397	2.1902	0.426386	5.13666	2.79669e-07	1.17539e-06	4.56367	DEFA6
13531	ENSG00000196562.13	9031.76	2.18982	0.189796	11.5377	8.51241e-31	5.16332e-29	4.5625	SULF2
5686	ENSG00000131981.14	6079.46	2.18954	0.187661	11.6675	1.86754e-31	1.22246e-29	4.56159	LGALS3
8805	ENSG00000158869.9	19124.4	2.18929	0.148404	14.7522	2.97778e-49	9.35618e-47	4.56081	FCER1G
15397	ENSG00000269586.6	33.5117	2.1882	0.817302	2.67734	0.00742085	0.013459	4.55736	CT45A10
5227	ENSG00000128052.8	33.7063	2.18682	0.264025	8.28263	1.20488e-16	1.8872e-15	4.55301	KDR
3951	ENSG00000115705.19	36.5677	2.18562	0.412993	5.29215	1.20885e-07	5.39516e-07	4.54922	TPO
12880	ENSG00000185650.9	16943.1	2.18392	0.179719	12.1518	5.60872e-34	4.51862e-32	4.54386	ZFP36L1
7158	ENSG00000142552.6	815.264	2.17348	0.177699	12.2312	2.11688e-34	1.79763e-32	4.5111	RCN3
1509	ENSG00000086548.8	7808.82	2.17119	0.266917	8.13432	4.14252e-16	6.15114e-15	4.50393	CEACAM6
15101	ENSG00000254415.3	2075.59	2.1624	0.17409	12.4212	2.00603e-35	1.90999e-33	4.4766	SIGLEC14
15566	ENSG00000277632.1	2074.8	2.15453	0.201861	10.6734	1.35645e-26	5.62266e-25	4.45223	CCL3
4828	ENSG00000124256.13	722.054	2.15068	0.189345	11.3585	6.7271e-30	3.73437e-28	4.44038	ZBP1
3742	ENSG00000114013.14	4511.01	2.15025	0.191005	11.2576	2.12475e-29	1.11266e-27	4.43906	CD86
426	ENSG00000029559.6	1.24344	2.14942	0.516736	4.1596	3.18803e-05	9.15278e-05	4.43648	IBSP
6582	ENSG00000137960.5	16.1204	2.14655	0.28271	7.59278	3.13111e-14	3.80726e-13	4.42768	GIPC2
2036	ENSG00000100373.8	90.9615	2.14589	0.29794	7.20242	5.9152e-13	6.13384e-12	4.42566	UPK3A
8998	ENSG00000160593.16	9797.19	2.14101	0.192313	11.1329	8.67514e-29	4.25895e-27	4.4107	AMICA1
8756	ENSG00000158477.6	41.2568	2.13862	0.281093	7.60822	2.77887e-14	3.39877e-13	4.40341	CD1A
6183	ENSG00000135604.9	7405.38	2.13821	0.152077	14.0601	6.68061e-45	1.39937e-42	4.40216	STX11
14827	ENSG00000235568.5	11121.9	2.13786	0.179985	11.878	1.5393e-32	1.0893e-30	4.4011	NFAM1
10677	ENSG00000169403.10	9651.37	2.13668	0.171618	12.4502	1.39448e-35	1.36921e-33	4.39748	PTAFR
15205	ENSG00000258130.6	15.1696	2.13569	0.189677	11.2596	2.07629e-29	1.09458e-27	4.39447	RP11-347C12.3
6382	ENSG00000136826.13	11876.8	2.13432	0.190721	11.1908	4.52449e-29	2.26369e-27	4.3903	KLF4
1980	ENSG00000100234.11	36.6098	2.13321	0.321031	6.64487	3.03475e-11	2.4677e-10	4.38692	TIMP3
7695	ENSG00000146955.9	33.3478	2.13242	0.256569	8.31128	9.46742e-17	1.51923e-15	4.38451	RAB19
12298	ENSG00000181523.11	2796.85	2.13204	0.179051	11.9075	1.08234e-32	7.76418e-31	4.38336	SGSH
9838	ENSG00000165152.7	31.9149	2.12972	0.366388	5.81274	6.14593e-09	3.4483e-08	4.37631	TMEM246
9492	ENSG00000163710.6	474.148	2.12912	0.297022	7.16821	7.5985e-13	7.7414e-12	4.3745	PCOLCE2
14187	ENSG00000204291.9	29.4866	2.12249	0.261495	8.11674	4.78867e-16	7.07049e-15	4.35445	COL15A1
6057	ENSG00000134827.6	3375.97	2.12218	0.245387	8.64831	5.22677e-18	9.72897e-17	4.35351	TCN1
137	ENSG00000006747.13	13.7612	2.12123	0.266722	7.95294	1.82136e-15	2.50776e-14	4.35064	SCIN
4656	ENSG00000122641.9	1788.94	2.12098	0.278803	7.60746	2.79528e-14	3.41477e-13	4.34991	INHBA
395	ENSG00000025708.11	10392.1	2.12024	0.161044	13.1656	1.38424e-39	1.89099e-37	4.34766	TYMP
2457	ENSG00000103184.10	18.6817	2.12022	0.275683	7.69077	1.46249e-14	1.85437e-13	4.34759	SEC14L5
9627	ENSG00000164136.15	267.767	2.11992	0.214298	9.89241	4.49064e-23	1.34891e-21	4.3467	IL15
2859	ENSG00000105976.13	131.434	2.11456	0.33746	6.26609	3.70221e-10	2.50741e-09	4.33057	MET
7790	ENSG00000147862.13	16.03	2.11067	0.349975	6.03092	1.6303e-09	1.00597e-08	4.31892	NFIB
9837	ENSG00000165140.8	2767.17	2.10597	0.226068	9.31566	1.21198e-20	2.9383e-19	4.30487	FBP1
9711	ENSG00000164512.16	116.842	2.10287	0.203194	10.3491	4.22502e-25	1.54721e-23	4.29563	ANKRD55
14348	ENSG00000205358.3	7.21505	2.10286	0.301505	6.97455	3.0686e-12	2.87979e-11	4.2956	MT1H
5784	ENSG00000132681.15	16.7668	2.10074	0.241455	8.70034	3.30881e-18	6.3547e-17	4.2893	ATP1A4
173	ENSG00000008056.11	274.938	2.10052	0.232314	9.04173	1.54212e-19	3.3789e-18	4.28864	SYN1
14788	ENSG00000232810.3	1203.88	2.09984	0.211925	9.9084	3.82707e-23	1.154e-21	4.28661	TNF
157	ENSG00000007350.15	280.02	2.09867	0.248392	8.44902	2.9376e-17	4.99456e-16	4.28314	TKTL1
3408	ENSG00000111186.11	120.388	2.09848	0.213813	9.81452	9.74975e-23	2.81043e-21	4.28257	WNT5B
15532	ENSG00000276070.3	257.722	2.09829	0.23153	9.0627	1.27261e-19	2.80403e-18	4.282	CCL4L1
5801	ENSG00000132793.10	46.3688	2.09796	0.30618	6.85204	7.28029e-12	6.45448e-11	4.28102	LPIN3
1072	ENSG00000072657.7	13.0938	2.09718	0.452373	4.63597	3.55274e-06	1.22157e-05	4.27873	TRHDE
13171	ENSG00000187772.6	1.42073	2.0945	0.910122	2.30134	0.0213722	0.034971	4.27079	LIN28B
15235	ENSG00000259207.6	760.102	2.09355	0.288719	7.25118	4.13148e-13	4.40635e-12	4.26797	ITGB3
15375	ENSG00000268223.2	3.46551	2.09096	0.372061	5.61995	1.91018e-08	9.84543e-08	4.26033	ARL14EPL
4587	ENSG00000121807.5	2224.25	2.08921	0.255485	8.17741	2.90008e-16	4.3515e-15	4.25514	CCR2
4127	ENSG00000117115.11	4081.73	2.08738	0.198125	10.5357	5.91696e-26	2.31809e-24	4.24974	PADI2
11263	ENSG00000172927.6	11.1834	2.08661	0.266508	7.82943	4.90073e-15	6.49161e-14	4.24748	MYEOV
215	ENSG00000010030.12	82.0483	2.08192	0.244228	8.52451	1.53461e-17	2.68173e-16	4.23371	ETV7
9341	ENSG00000163131.9	61779	2.08051	0.136394	15.2536	1.55733e-52	7.64551e-50	4.22956	CTSS
10345	ENSG00000167680.14	781.642	2.07746	0.221109	9.39562	5.68796e-21	1.42516e-19	4.22064	SEMA6B
1845	ENSG00000099139.12	279.711	2.0735	0.195977	10.5803	3.67784e-26	1.46647e-24	4.20906	PCSK5
3447	ENSG00000111424.9	1961.23	2.07183	0.16339	12.6803	7.60836e-37	8.1868e-35	4.20419	VDR
12460	ENSG00000182853.10	43.4481	2.07089	0.207941	9.95904	2.30287e-23	7.12167e-22	4.20146	VMO1
11074	ENSG00000171798.16	62.7087	2.06895	0.257322	8.04034	8.95896e-16	1.28535e-14	4.19583	KNDC1
12490	ENSG00000183023.17	1683.1	2.06891	0.204854	10.0995	5.55501e-24	1.82954e-22	4.1957	SLC8A1
6620	ENSG00000138135.6	63.5757	2.06789	0.352578	5.86506	4.48976e-09	2.58028e-08	4.19273	CH25H
13528	ENSG00000196549.9	1420.02	2.06543	0.280967	7.35118	1.9647e-13	2.17668e-12	4.1856	MME
2964	ENSG00000106714.16	207.329	2.06386	0.281536	7.33072	2.28915e-13	2.5096e-12	4.18105	CNTNAP3
15273	ENSG00000261150.2	98.9327	2.05924	0.212829	9.67557	3.82938e-22	1.03013e-20	4.16767	EPPK1
1473	ENSG00000085514.14	4704.38	2.05152	0.151055	13.5813	5.1706e-42	9.33679e-40	4.14542	PILRA
238	ENSG00000010704.17	159.562	2.04714	0.186983	10.9483	6.77095e-28	3.06547e-26	4.13286	HFE
10652	ENSG00000169245.5	102.483	2.04689	0.264527	7.73794	1.01038e-14	1.30001e-13	4.13215	CXCL10
10756	ENSG00000169896.15	31767.6	2.04471	0.155394	13.1583	1.52558e-39	2.06611e-37	4.1259	ITGAM
6103	ENSG00000135114.11	1235.69	2.04446	0.228451	8.94921	3.58046e-19	7.56034e-18	4.12518	OASL
11366	ENSG00000173578.7	13.7585	2.0426	0.264917	7.71035	1.25477e-14	1.60003e-13	4.11987	XCR1
3333	ENSG00000110324.8	14295.9	2.04128	0.154601	13.2036	8.3694e-40	1.18453e-37	4.1161	IL10RA
1086	ENSG00000072952.17	758.992	2.04018	0.170111	11.9933	3.85478e-33	2.88374e-31	4.11297	MRVI1
5003	ENSG00000125810.9	18466.4	2.03918	0.195988	10.4046	2.36265e-25	8.92242e-24	4.11011	CD93
14755	ENSG00000229292.1	4.94161	2.0383	0.557063	3.65902	0.000253186	0.000613347	4.10761	RFPL4AL1
559	ENSG00000047648.20	239.737	2.03437	0.25959	7.83685	4.61982e-15	6.14542e-14	4.09643	ARHGAP6
5000	ENSG00000125780.11	204.564	2.03303	0.306372	6.63583	3.22685e-11	2.61174e-10	4.09264	TGM3
15411	ENSG00000270099.1	1.49924	2.03148	0.296818	6.8442	7.69018e-12	6.77581e-11	4.08824	RP11-248J23.7
13552	ENSG00000196664.4	916.899	2.03032	0.233815	8.68344	3.83959e-18	7.28502e-17	4.08495	TLR7
304	ENSG00000013588.5	98.8838	2.02899	0.388055	5.22861	1.70788e-07	7.43151e-07	4.08118	GPRC5A
9498	ENSG00000163736.3	1378.04	2.02668	0.282305	7.17904	7.02002e-13	7.20814e-12	4.07467	PPBP
3674	ENSG00000113303.10	205.73	2.02638	0.243761	8.31297	9.33339e-17	1.49926e-15	4.07382	BTNL8
1921	ENSG00000100024.13	429.535	2.02516	0.205788	9.841	7.49627e-23	2.18086e-21	4.07036	UPB1
5016	ENSG00000125845.6	228.661	2.02379	0.292594	6.91672	4.62233e-12	4.20967e-11	4.06651	BMP2
7585	ENSG00000145850.7	91.136	2.0213	0.257931	7.83657	4.63038e-15	6.15426e-14	4.05948	TIMD4
2031	ENSG00000100362.11	2.6991	2.02085	0.322845	6.25952	3.86167e-10	2.60484e-09	4.05823	PVALB
2836	ENSG00000105835.10	45274.8	2.01966	0.192473	10.4932	9.28057e-26	3.59108e-24	4.05489	NAMPT
7583	ENSG00000145824.11	9.74777	2.01947	0.273356	7.38771	1.49383e-13	1.67746e-12	4.05436	CXCL14
6749	ENSG00000139132.13	3089.34	2.01874	0.160292	12.5941	2.27484e-36	2.36674e-34	4.0523	FGD4
14350	ENSG00000205364.3	2.87715	2.01719	0.376971	5.35106	8.7441e-08	4.00145e-07	4.04795	MT1M
9568	ENSG00000163993.6	3740.35	2.01463	0.242413	8.31071	9.51296e-17	1.52499e-15	4.04076	S100P
15187	ENSG00000257335.7	9362.49	2.01185	0.21964	9.15973	5.20284e-20	1.18976e-18	4.03298	MGAM
13677	ENSG00000197272.2	30.0734	2.01118	0.191545	10.4998	8.65396e-26	3.35688e-24	4.03113	IL27
11147	ENSG00000172216.5	11851.3	2.00959	0.155942	12.8868	5.34093e-38	6.40504e-36	4.02667	CEBPB
9455	ENSG00000163606.9	429.72	2.00841	0.205986	9.75024	1.8403e-22	5.14432e-21	4.0234	CD200R1
1903	ENSG00000099954.17	38.7661	2.00806	0.244458	8.21432	2.1337e-16	3.26392e-15	4.02241	CECR2
2944	ENSG00000106571.11	26.3455	2.00796	0.274776	7.30764	2.71882e-13	2.95589e-12	4.02213	GLI3
8351	ENSG00000154146.11	4012.44	2.0037	0.188078	10.6536	1.67813e-26	6.90143e-25	4.01026	NRGN
10507	ENSG00000168427.8	31.3665	2.00339	0.378405	5.2943	1.19473e-07	5.33824e-07	4.00941	KLHL30
12107	ENSG00000179776.16	65.4038	1.99999	0.2798	7.14791	8.81076e-13	8.88999e-12	3.99996	CDH5
8390	ENSG00000154589.5	373.993	1.99956	0.167823	11.9147	9.92509e-33	7.15244e-31	3.99877	LY96
6617	ENSG00000138119.15	3874.66	1.99915	0.215965	9.2568	2.10642e-20	4.99877e-19	3.99764	MYOF
14657	ENSG00000221869.4	8316.23	1.99748	0.168121	11.8812	1.48239e-32	1.05377e-30	3.99302	CEBPD
9103	ENSG00000161653.9	30.6502	1.99065	0.18347	10.85	1.99439e-27	8.80111e-26	3.97415	NAGS
6196	ENSG00000135678.10	1573.89	1.99057	0.213005	9.34518	9.17327e-21	2.25175e-19	3.97394	CPM
2969	ENSG00000106780.8	15850.8	1.99041	0.133133	14.9505	1.54609e-50	5.78312e-48	3.97349	MEGF9
6868	ENSG00000140030.5	1377.56	1.98963	0.157907	12.6001	2.11002e-36	2.2099e-34	3.97136	GPR65
8852	ENSG00000159339.12	10991.4	1.98888	0.192511	10.3313	5.08806e-25	1.8546e-23	3.96929	PADI4
13597	ENSG00000196878.11	702.07	1.98484	0.275007	7.21743	5.29799e-13	5.51932e-12	3.95819	LAMB3
2661	ENSG00000104918.6	1885.26	1.9838	0.247041	8.03024	9.72845e-16	1.3894e-14	3.95533	RETN
13229	ENSG00000188158.13	155.969	1.9832	0.195907	10.1231	4.36156e-24	1.45478e-22	3.95368	NHS
10279	ENSG00000167414.4	4.36764	1.98094	0.325304	6.08951	1.13255e-09	7.1648e-09	3.94751	GNG8
10513	ENSG00000168461.11	13781.9	1.98091	0.178679	11.0864	1.45999e-28	7.07916e-27	3.94742	RAB31
5076	ENSG00000126266.3	31.8516	1.97984	0.280422	7.06021	1.66249e-12	1.61121e-11	3.94448	FFAR1
13037	ENSG00000186652.8	2272.71	1.97634	0.267378	7.39155	1.45126e-13	1.63085e-12	3.93494	PRG2
4369	ENSG00000119698.10	17.3436	1.97544	0.276778	7.13727	9.52034e-13	9.55684e-12	3.93247	PPP4R4
7870	ENSG00000148734.7	7.42853	1.97503	0.284782	6.93524	4.05541e-12	3.73012e-11	3.93136	NPFFR1
4833	ENSG00000124302.11	5.80196	1.9707	0.276059	7.13869	9.42231e-13	9.47054e-12	3.91958	CHST8
10614	ENSG00000169071.13	27.8916	1.96858	0.247872	7.94194	1.99048e-15	2.73343e-14	3.91383	ROR2
13035	ENSG00000186642.14	305.963	1.96807	0.248922	7.90636	2.65031e-15	3.608e-14	3.91244	PDE2A
9499	ENSG00000163737.3	800.464	1.9663	0.312726	6.28759	3.22422e-10	2.20901e-09	3.90764	PF4
4792	ENSG00000124107.5	2437.53	1.96571	0.244077	8.05364	8.03658e-16	1.15936e-14	3.90604	SLPI
13160	ENSG00000187715.12	59.2497	1.96493	0.333194	5.89727	3.69561e-09	2.15909e-08	3.90395	KBTBD12
6189	ENSG00000135631.14	689.621	1.96415	0.232187	8.45935	2.68861e-17	4.58114e-16	3.90183	RAB11FIP5
6973	ENSG00000140932.8	389.271	1.96344	0.222753	8.81443	1.20294e-18	2.44795e-17	3.89992	CMTM2
692	ENSG00000057704.9	1142.35	1.96239	0.200918	9.76714	1.55787e-22	4.39393e-21	3.89707	TMCC3
9775	ENSG00000164850.13	158.994	1.96121	0.248569	7.89003	3.02111e-15	4.09152e-14	3.8939	GPER1
4282	ENSG00000118785.12	551.774	1.95401	0.288167	6.7808	1.1951e-11	1.02372e-10	3.87449	SPP1
2530	ENSG00000103811.14	7636.86	1.95231	0.176417	11.0664	1.82505e-28	8.79494e-27	3.86994	CTSH
5951	ENSG00000134072.9	626.659	1.94987	0.200194	9.73989	2.03778e-22	5.65609e-21	3.8634	CAMK1
2007	ENSG00000100311.15	50.0605	1.94861	0.207167	9.40598	5.15485e-21	1.29365e-19	3.86003	PDGFB
2222	ENSG00000101331.14	3.54539	1.94746	0.273861	7.11113	1.151e-12	1.14011e-11	3.85695	CCM2L
587	ENSG00000049249.7	161.297	1.94668	0.181944	10.6993	1.02547e-26	4.30753e-25	3.85485	TNFRSF9
12971	ENSG00000186188.9	50.5904	1.94593	0.304413	6.39239	1.63308e-10	1.18666e-09	3.85286	FFAR4
6439	ENSG00000137094.13	233.988	1.94286	0.203335	9.55497	1.23626e-21	3.21018e-20	3.84466	DNAJB5
2751	ENSG00000105419.16	21.7916	1.94237	0.242661	8.00447	1.19985e-15	1.69056e-14	3.84336	MEIS3
267	ENSG00000011465.15	41.9184	1.94039	0.418372	4.63796	3.5187e-06	1.21278e-05	3.8381	DCN
1141	ENSG00000074706.12	1190.72	1.93828	0.168907	11.4754	1.75328e-30	1.02776e-28	3.83249	IPCEF1
5241	ENSG00000128271.18	182.524	1.93781	0.191261	10.1318	3.99398e-24	1.33501e-22	3.83125	ADORA2A
7236	ENSG00000143226.12	11882.6	1.93655	0.170785	11.3391	8.40246e-30	4.59939e-28	3.82788	FCGR2A
3823	ENSG00000114812.11	673.275	1.93248	0.182636	10.5811	3.64787e-26	1.45822e-24	3.81711	VIPR1
5598	ENSG00000131203.11	16.1963	1.93172	0.250195	7.72088	1.1553e-14	1.4768e-13	3.8151	IDO1
352	ENSG00000020577.12	226.504	1.92979	0.177653	10.8627	1.73504e-27	7.67815e-26	3.81	SAMD4A
11356	ENSG00000173535.12	1537.71	1.92928	0.199626	9.66446	4.26875e-22	1.14636e-20	3.80864	TNFRSF10C
10916	ENSG00000170873.17	5609.01	1.92488	0.164783	11.6813	1.58891e-31	1.04882e-29	3.79705	MTSS1
4079	ENSG00000116741.7	15101	1.92407	0.154539	12.4504	1.39134e-35	1.36921e-33	3.79493	RGS2
4448	ENSG00000120306.8	2115.36	1.92378	0.158991	12.0999	1.05686e-33	8.34334e-32	3.79415	CYSTM1
9445	ENSG00000163568.12	301.916	1.92372	0.199432	9.64603	5.1096e-22	1.36983e-20	3.79401	AIM2
3314	ENSG00000110077.13	13507.9	1.92327	0.206634	9.30761	1.30743e-20	3.15995e-19	3.79282	MS4A6A
14125	ENSG00000203805.9	10.3308	1.92028	0.374124	5.13273	2.8557e-07	1.19762e-06	3.78496	PPAPDC1A
5900	ENSG00000133636.9	1.65158	1.91974	0.690313	2.78096	0.00541977	0.0101471	3.78354	NTS
9913	ENSG00000165606.7	2.22692	1.91744	0.353442	5.42505	5.79382e-08	2.73912e-07	3.77753	DRGX
14402	ENSG00000206047.2	455.51	1.91582	0.267679	7.15715	8.23694e-13	8.34316e-12	3.77329	DEFA1
3030	ENSG00000107562.15	488.186	1.91565	0.375049	5.10773	3.26045e-07	1.35185e-06	3.77284	CXCL12
8145	ENSG00000151929.8	1049.8	1.91124	0.211984	9.01594	1.95195e-19	4.20646e-18	3.76131	BAG3
11416	ENSG00000173930.8	1636.38	1.90451	0.164941	11.5466	7.67974e-31	4.6945e-29	3.74381	SLCO4C1
6535	ENSG00000137726.14	760.217	1.90443	0.192538	9.89117	4.54704e-23	1.36324e-21	3.7436	FXYD6
6710	ENSG00000138738.9	78.4211	1.90283	0.315713	6.02709	1.6694e-09	1.02929e-08	3.73946	PRDM5
14744	ENSG00000228278.3	83.85	1.90164	0.208377	9.12596	7.11062e-20	1.605e-18	3.73638	ORM2
4847	ENSG00000124440.14	14.8989	1.89187	0.276182	6.85008	7.38071e-12	6.53613e-11	3.71117	HIF3A
12534	ENSG00000183396.3	7.64218	1.88916	0.227352	8.30944	9.61577e-17	1.53676e-15	3.7042	TMEM89
15225	ENSG00000258818.3	19.7649	1.88742	0.242221	7.79211	6.58981e-15	8.63436e-14	3.69972	RNASE4
9706	ENSG00000164485.13	16.5251	1.88702	0.339845	5.55259	2.81471e-08	1.40646e-07	3.6987	IL22RA2
8973	ENSG00000160326.12	1360.95	1.88421	0.177377	10.6226	2.33954e-26	9.44838e-25	3.69151	SLC2A6
14952	ENSG00000243414.5	15.0871	1.88397	0.178566	10.5505	5.05006e-26	1.98838e-24	3.69089	TICAM2
3547	ENSG00000112149.8	6507.61	1.88176	0.189096	9.95137	2.48736e-23	7.64705e-22	3.68525	CD83
9120	ENSG00000161905.11	109.743	1.87684	0.254584	7.37217	1.67876e-13	1.8731e-12	3.67269	ALOX15
13836	ENSG00000198003.10	27.1265	1.87661	0.186302	10.0729	7.27934e-24	2.36278e-22	3.6721	CCDC151
8734	ENSG00000158270.11	195.161	1.87595	0.285204	6.57757	4.78191e-11	3.77908e-10	3.67042	COLEC12
6165	ENSG00000135480.13	17.5058	1.87595	0.235328	7.97161	1.56621e-15	2.18131e-14	3.67042	KRT7
11881	ENSG00000177706.8	2603.33	1.8732	0.211383	8.86165	7.88361e-19	1.62702e-17	3.66345	FAM20C
2458	ENSG00000103187.7	46514.6	1.87266	0.12525	14.9514	1.52611e-50	5.78312e-48	3.66208	COTL1
7019	ENSG00000141337.11	402.642	1.87014	0.142555	13.1187	2.57238e-39	3.39597e-37	3.65568	ARSG
8431	ENSG00000155011.7	85.7692	1.87003	0.338576	5.52321	3.32854e-08	1.64438e-07	3.65539	DKK2
10078	ENSG00000166387.10	953.917	1.86948	0.174432	10.7175	8.4221e-27	3.57598e-25	3.65401	PPFIBP2
3002	ENSG00000107186.15	20.0401	1.86928	0.396685	4.71225	2.45002e-06	8.7022e-06	3.6535	MPDZ
13706	ENSG00000197415.10	74.1961	1.8686	0.216003	8.65084	5.11209e-18	9.53812e-17	3.65179	VEPH1
7527	ENSG00000145349.15	1167.45	1.86822	0.189487	9.85934	6.24591e-23	1.83408e-21	3.65081	CAMK2D
3100	ENSG00000108239.8	454.106	1.86743	0.265563	7.03195	2.0366e-12	1.95329e-11	3.64882	TBC1D12
13975	ENSG00000198682.11	865.741	1.86648	0.180923	10.3164	5.94038e-25	2.15031e-23	3.64641	PAPSS2
4685	ENSG00000122877.12	794.668	1.86266	0.206588	9.01633	1.94494e-19	4.19712e-18	3.63679	EGR2
8923	ENSG00000160111.11	250.126	1.86265	0.22073	8.4386	3.21172e-17	5.41957e-16	3.63675	CPAMD8
15399	ENSG00000269711.1	5.09561	1.86152	0.248615	7.48755	7.01727e-14	8.17814e-13	3.6339	CTD-3214H19.16
721	ENSG00000059804.14	43455.3	1.85934	0.186482	9.97059	2.05008e-23	6.41568e-22	3.62841	SLC2A3
1851	ENSG00000099250.16	757.565	1.85931	0.290958	6.39031	1.65555e-10	1.20132e-09	3.62833	NRP1
11002	ENSG00000171388.11	78.1584	1.85612	0.269681	6.88265	5.87475e-12	5.26182e-11	3.62034	APLN
14574	ENSG00000214456.7	268.742	1.85586	0.202047	9.18528	4.1045e-20	9.46868e-19	3.61968	PLIN5
15547	ENSG00000276747.1	19.4109	1.85579	0.298596	6.21507	5.13028e-10	3.40358e-09	3.6195	PADI6
5198	ENSG00000127824.12	6871.07	1.85182	0.157994	11.7208	9.97471e-32	6.6682e-30	3.60955	TUBA4A
15056	ENSG00000250641.1	5.37485	1.85137	0.304522	6.0796	1.20484e-09	7.60163e-09	3.60842	XXbac-BPG32J3.19
9439	ENSG00000163545.7	1258.92	1.85073	0.188226	9.83248	8.15838e-23	2.3691e-21	3.60683	NUAK2
10246	ENSG00000167207.10	3014.34	1.84791	0.168073	10.9947	4.05292e-28	1.88936e-26	3.59979	NOD2
15355	ENSG00000267385.1	51.4383	1.8478	0.210978	8.75824	1.98315e-18	3.90906e-17	3.5995	CTB-50L17.14
11673	ENSG00000175899.13	249.341	1.84635	0.198091	9.32072	1.15552e-20	2.80851e-19	3.59589	A2M
10489	ENSG00000168306.11	116.643	1.84496	0.256394	7.19578	6.21039e-13	6.41877e-12	3.59242	ACOX2
4450	ENSG00000120318.14	2141.44	1.84427	0.187934	9.8134	9.85847e-23	2.83657e-21	3.59072	ARAP3
12260	ENSG00000181045.13	892.113	1.84387	0.186619	9.88041	5.06238e-23	1.5034e-21	3.58971	SLC26A11
15510	ENSG00000275395.3	249.335	1.8434	0.211601	8.71168	2.99416e-18	5.78576e-17	3.58854	FCGBP
13640	ENSG00000197081.11	19698.4	1.84244	0.162541	11.3353	8.77664e-30	4.73818e-28	3.58616	IGF2R
10955	ENSG00000171115.3	2220.36	1.84203	0.222807	8.26735	1.36967e-16	2.11786e-15	3.58513	GIMAP8
4033	ENSG00000116299.15	157.145	1.83877	0.192483	9.55289	1.26133e-21	3.26989e-20	3.57704	KIAA1324
7463	ENSG00000144711.12	8460.5	1.83868	0.128308	14.3302	1.41621e-46	3.47635e-44	3.57682	IQSEC1
12376	ENSG00000182197.9	715.687	1.83631	0.165116	11.1214	9.87481e-29	4.8178e-27	3.57097	EXT1
14418	ENSG00000206531.9	5.77293	1.83621	0.308896	5.94442	2.77432e-09	1.65281e-08	3.57071	CD200R1L
8120	ENSG00000151715.6	102.313	1.83429	0.183777	9.98103	1.84535e-23	5.79809e-22	3.56596	TMEM45B
7808	ENSG00000148154.8	5631.03	1.83263	0.164994	11.1072	1.1569e-28	5.62688e-27	3.56185	UGCG
12945	ENSG00000186047.9	134.659	1.82603	0.209541	8.71443	2.92236e-18	5.66564e-17	3.54559	DLEU7
14566	ENSG00000214274.8	50.3991	1.82338	0.196315	9.28801	1.57193e-20	3.75876e-19	3.53909	ANG
15248	ENSG00000259803.5	149.184	1.82201	0.296934	6.13608	8.45833e-10	5.437e-09	3.53574	SLC22A31
9025	ENSG00000160791.13	1056.56	1.82144	0.220019	8.27855	1.24679e-16	1.94124e-15	3.53434	CCR5
2767	ENSG00000105501.10	646.543	1.81876	0.171473	10.6067	2.77515e-26	1.11219e-24	3.52777	SIGLEC5
15206	ENSG00000258227.5	3227.49	1.81819	0.22252	8.17087	3.06164e-16	4.5808e-15	3.52638	CLEC5A
4146	ENSG00000117298.13	7467.71	1.8177	0.165931	10.9546	6.31627e-28	2.86788e-26	3.52519	ECE1
4985	ENSG00000125730.15	347.641	1.81735	0.186443	9.74752	1.89027e-22	5.27463e-21	3.52434	C3
11178	ENSG00000172379.17	23.9915	1.81016	0.305677	5.92181	3.18418e-09	1.87776e-08	3.50682	ARNT2
11494	ENSG00000174600.12	443.352	1.80938	0.225235	8.03329	9.48955e-16	1.35775e-14	3.50492	CMKLR1
1533	ENSG00000087116.12	2151.66	1.80915	0.308198	5.87009	4.35547e-09	2.51376e-08	3.50435	ADAMTS2
3167	ENSG00000108700.4	2.9033	1.80904	0.462968	3.90748	9.32644e-05	0.00024485	3.50409	CCL8
11403	ENSG00000173868.10	418.928	1.80569	0.200093	9.02428	1.80888e-19	3.91427e-18	3.49596	PHOSPHO1
10962	ENSG00000171136.6	10.5035	1.80496	0.246801	7.31343	2.60411e-13	2.84299e-12	3.49419	RLN3
13337	ENSG00000188886.3	54.263	1.79842	0.242993	7.40112	1.3504e-13	1.52296e-12	3.4784	ASTL
10198	ENSG00000166927.11	5535.71	1.79838	0.163451	11.0026	3.71367e-28	1.74434e-26	3.47829	MS4A7
4366	ENSG00000119686.8	930.637	1.79728	0.17637	10.1904	2.18823e-24	7.55541e-23	3.47566	FLVCR2
15483	ENSG00000274286.1	20.9852	1.79679	0.284312	6.31978	2.61938e-10	1.8281e-09	3.47446	ADRA2B
12465	ENSG00000182885.15	7006.81	1.79611	0.203057	8.84537	9.12223e-19	1.86845e-17	3.47284	GPR97
5828	ENSG00000132965.8	10971.2	1.79146	0.1595	11.2317	2.84843e-29	1.44351e-27	3.46164	ALOX5AP
10386	ENSG00000167850.3	2270.45	1.7907	0.176525	10.1442	3.51827e-24	1.18356e-22	3.45983	CD300C
5244	ENSG00000128283.6	446.478	1.78882	0.266561	6.71073	1.93659e-11	1.62086e-10	3.45532	CDC42EP1
5340	ENSG00000129226.12	234.949	1.78873	0.156734	11.4125	3.62219e-30	2.06176e-28	3.45509	CD68
4125	ENSG00000117091.8	4977.05	1.78528	0.158475	11.2654	1.94491e-29	1.02902e-27	3.44685	CD48
13523	ENSG00000196526.9	363.298	1.78525	0.215603	8.28027	1.22893e-16	1.91723e-15	3.44679	AFAP1
6850	ENSG00000139910.18	6.53954	1.78501	0.6555	2.72313	0.00646657	0.0118805	3.44622	NOVA1
9442	ENSG00000163563.7	26883.2	1.78251	0.17377	10.2579	1.09109e-24	3.83467e-23	3.44023	MNDA
5276	ENSG00000128594.6	1536.68	1.78248	0.185863	9.59033	8.78064e-22	2.30675e-20	3.44018	LRRC4
11478	ENSG00000174482.9	9.7823	1.78044	0.301736	5.90066	3.62044e-09	2.11675e-08	3.43531	LINGO2
670	ENSG00000055732.11	14.7334	1.7801	0.268111	6.63939	3.14982e-11	2.55465e-10	3.43449	MCOLN3
13832	ENSG00000197992.5	276.048	1.77997	0.298722	5.9586	2.54401e-09	1.52311e-08	3.43418	CLEC9A
1774	ENSG00000093072.14	18027.7	1.77835	0.161137	11.0363	2.55351e-28	1.21563e-26	3.43034	CECR1
13058	ENSG00000186818.11	4627.74	1.77821	0.248218	7.16389	7.84179e-13	7.96344e-12	3.43	LILRB4
6741	ENSG00000139044.9	150.232	1.77702	0.219779	8.08549	6.19141e-16	9.03129e-15	3.42717	B4GALNT3
13842	ENSG00000198028.3	15.8279	1.77567	0.232875	7.62498	2.44069e-14	3.0026e-13	3.42396	ZNF560
3272	ENSG00000109743.9	6610.11	1.77398	0.145571	12.1864	3.6747e-34	3.03839e-32	3.41996	BST1
7257	ENSG00000143341.10	39.1006	1.77021	0.262431	6.74541	1.52597e-11	1.29794e-10	3.41103	HMCN1
9791	ENSG00000164920.8	30.3308	1.76938	0.282364	6.26631	3.69694e-10	2.50556e-09	3.40908	OSR2
13770	ENSG00000197746.12	147611	1.76877	0.122115	14.4845	1.51807e-47	4.25874e-45	3.40764	PSAP
2644	ENSG00000104870.11	10098.9	1.76404	0.15101	11.6816	1.58265e-31	1.04882e-29	3.39649	FCGRT
3762	ENSG00000114268.10	2057.16	1.76258	0.122789	14.3546	9.97316e-47	2.52707e-44	3.39304	PFKFB4
11767	ENSG00000176788.8	7912.54	1.76114	0.194897	9.03624	1.62149e-19	3.54682e-18	3.38965	BASP1
3244	ENSG00000109436.7	1470.89	1.76104	0.204575	8.60832	7.41362e-18	1.34335e-16	3.38943	TBC1D9
10582	ENSG00000168903.8	55.1775	1.76099	0.302172	5.82777	5.61737e-09	3.17785e-08	3.3893	BTNL3
7757	ENSG00000147488.10	645.699	1.75894	0.335015	5.25034	1.51821e-07	6.6623e-07	3.3845	ST18
10003	ENSG00000166033.10	30.0125	1.75749	0.327975	5.35861	8.38633e-08	3.84894e-07	3.3811	HTRA1
7905	ENSG00000149177.11	10121	1.75472	0.14941	11.7443	7.5518e-32	5.07003e-30	3.3746	PTPRJ
6397	ENSG00000136869.13	9836.79	1.75143	0.165824	10.5619	4.47307e-26	1.77454e-24	3.36691	TLR4
7529	ENSG00000145358.5	419.631	1.75088	0.413922	4.22996	2.33731e-05	6.87624e-05	3.36563	DDIT4L
10353	ENSG00000167703.13	7285.71	1.74561	0.158816	10.9914	4.20503e-28	1.95447e-26	3.35336	SLC43A2
8240	ENSG00000152952.10	84.5052	1.74511	0.338608	5.15378	2.55283e-07	1.07983e-06	3.35221	PLOD2
2225	ENSG00000101336.11	13446.6	1.74409	0.139669	12.4873	8.75357e-36	8.81529e-34	3.34984	HCK
8448	ENSG00000155252.13	1714.02	1.74365	0.178097	9.79048	1.23712e-22	3.53367e-21	3.34882	PI4K2A
12311	ENSG00000181649.5	273.808	1.74332	0.223047	7.8159	5.45714e-15	7.19829e-14	3.34804	PHLDA2
253	ENSG00000011201.9	11.6716	1.7431	0.335067	5.20224	1.96899e-07	8.49101e-07	3.34753	KAL1
4095	ENSG00000116833.12	79.3282	1.74236	0.353208	4.93294	8.10005e-07	3.1498e-06	3.34581	NR5A2
9354	ENSG00000163191.5	12062.6	1.74199	0.150613	11.566	6.12595e-31	3.77407e-29	3.34496	S100A11
609	ENSG00000050730.14	23.0106	1.7355	0.206893	8.38839	4.92847e-17	8.14156e-16	3.32994	TNIP3
7002	ENSG00000141096.4	211.613	1.73536	0.242269	7.16294	7.89625e-13	8.0084e-12	3.32963	DPEP3
8527	ENSG00000156113.19	57.431	1.73349	0.248772	6.96819	3.21035e-12	3.00385e-11	3.32531	KCNMA1
9661	ENSG00000164265.7	9.99559	1.73286	0.477109	3.632	0.000281233	0.00067556	3.32386	SCGB3A2
12581	ENSG00000183696.12	6386.86	1.73091	0.190751	9.0742	1.14517e-19	2.53388e-18	3.31937	UPP1
13013	ENSG00000186472.18	30.2456	1.72851	0.390615	4.42509	9.64018e-06	3.06946e-05	3.31384	PCLO
9101	ENSG00000161642.16	7791.98	1.72693	0.146912	11.7548	6.67011e-32	4.49732e-30	3.31022	ZNF385A
4052	ENSG00000116574.5	2884.88	1.72582	0.189079	9.12752	7.00854e-20	1.58423e-18	3.30768	RHOU
5702	ENSG00000132170.18	335.555	1.7257	0.312533	5.52165	3.35834e-08	1.65702e-07	3.3074	PPARG
11671	ENSG00000175894.13	16.0041	1.72532	0.347933	4.95878	7.09366e-07	2.78047e-06	3.30654	TSPEAR
12082	ENSG00000179431.6	10.1379	1.72393	0.294556	5.85263	4.83848e-09	2.76711e-08	3.30335	FJX1
10220	ENSG00000167083.5	150.701	1.7238	0.167088	10.3167	5.92113e-25	2.14829e-23	3.30305	GNGT2
557	ENSG00000047634.13	385.693	1.72355	0.208108	8.28199	1.21133e-16	1.89542e-15	3.30248	SCML1
7733	ENSG00000147257.12	25.6424	1.72341	0.371606	4.63773	3.52255e-06	1.21385e-05	3.30215	GPC3
11203	ENSG00000172548.13	64.5318	1.72291	0.269028	6.40422	1.51141e-10	1.10284e-09	3.30102	NIPAL4
15018	ENSG00000248871.1	6.73819	1.71975	0.272075	6.32088	2.60073e-10	1.8167e-09	3.2938	TNFSF12-TNFSF13
3407	ENSG00000111181.11	201.209	1.71802	0.243187	7.06458	1.61101e-12	1.56518e-11	3.28983	SLC6A12
15039	ENSG00000249992.1	144.076	1.71131	0.228356	7.49403	6.67885e-14	7.80889e-13	3.27458	TMEM158
12714	ENSG00000184611.10	33.4388	1.71126	0.195712	8.74381	2.25382e-18	4.40392e-17	3.27448	KCNH7
6200	ENSG00000135709.11	4827.02	1.71094	0.139582	12.2576	1.52957e-34	1.3276e-32	3.27373	KIAA0513
13766	ENSG00000197721.15	67.5941	1.70991	0.204626	8.35628	6.47277e-17	1.05814e-15	3.27141	CR1L
7323	ENSG00000143627.16	168.803	1.70944	0.306226	5.58229	2.37376e-08	1.20451e-07	3.27035	PKLR
15657	ENSG00000280226.1	3.47242	1.70681	0.298033	5.72693	1.02266e-08	5.49263e-08	3.26439	AC004824.2
8123	ENSG00000151726.12	24266	1.70343	0.151078	11.2752	1.74005e-29	9.29803e-28	3.25675	ACSL1
9692	ENSG00000164403.13	148.699	1.70281	0.232498	7.32399	2.40701e-13	2.63697e-12	3.25535	SHROOM1
11311	ENSG00000173213.8	13.1145	1.70187	0.365494	4.65635	3.21869e-06	1.11624e-05	3.25322	RP11-683L23.1
4111	ENSG00000116983.11	87.7822	1.70093	0.197473	8.61347	7.08815e-18	1.28734e-16	3.25111	HPCAL4
12379	ENSG00000182218.8	38.6064	1.69867	0.256917	6.61175	3.79802e-11	3.03803e-10	3.24602	HHIPL1
13373	ENSG00000189134.3	7.5796	1.69853	0.25311	6.71065	1.9376e-11	1.62086e-10	3.24571	NKAPL
8870	ENSG00000159496.13	3425.77	1.69844	0.173994	9.76148	1.64737e-22	4.61838e-21	3.2455	RGL4
5493	ENSG00000130598.14	700.785	1.6972	0.179101	9.47621	2.63675e-21	6.71368e-20	3.2427	TNNI2
5564	ENSG00000131015.4	34.5627	1.69578	0.259644	6.53117	6.52598e-11	5.04047e-10	3.23951	ULBP2
4251	ENSG00000118432.12	22.8416	1.69563	0.215308	7.87537	3.39742e-15	4.55793e-14	3.23919	CNR1
11934	ENSG00000178175.10	107.407	1.69401	0.249853	6.78004	1.20144e-11	1.02859e-10	3.23555	ZNF366
15559	ENSG00000277258.3	66.0794	1.69252	0.206758	8.186	2.70051e-16	4.07149e-15	3.23222	PCGF2
14054	ENSG00000198873.11	1158.5	1.6922	0.149551	11.3152	1.10316e-29	5.93516e-28	3.23149	GRK5
14931	ENSG00000242550.4	3224.42	1.68774	0.23006	7.33611	2.19889e-13	2.41571e-12	3.22153	SERPINB10
14871	ENSG00000239961.2	132.821	1.68744	0.226766	7.44136	9.96532e-14	1.14191e-12	3.22086	LILRA4
7858	ENSG00000148600.13	68.0981	1.68557	0.210253	8.01686	1.08481e-15	1.5409e-14	3.21667	CDHR1
4530	ENSG00000121053.5	6688.95	1.68226	0.281525	5.97553	2.29348e-09	1.3826e-08	3.2093	EPX
2394	ENSG00000102802.8	5.47108	1.68015	0.367089	4.57696	4.7178e-06	1.58403e-05	3.20462	MEDAG
4534	ENSG00000121064.11	11542	1.6788	0.166165	10.1032	5.34699e-24	1.76519e-22	3.20161	SCPEP1
1340	ENSG00000080709.13	7.16944	1.67838	0.622982	2.6941	0.00705784	0.012854	3.20068	KCNN2
9236	ENSG00000162627.15	23.1075	1.67639	0.373749	4.48534	7.27978e-06	2.36048e-05	3.19628	SNX7
2196	ENSG00000101197.11	4.74429	1.67605	0.349839	4.79091	1.66025e-06	6.0969e-06	3.19551	BIRC7
15709	ENSG00000281855.1	1.25366	1.67594	0.45008	3.72364	0.00019637	0.000485594	3.19527	AC105009.1
4771	ENSG00000123836.13	2230.86	1.67467	0.186727	8.96856	3.00423e-19	6.38139e-18	3.19247	PFKFB2
407	ENSG00000026751.15	1102.16	1.67358	0.181154	9.23846	2.50066e-20	5.88382e-19	3.19005	SLAMF7
9988	ENSG00000165949.11	137.698	1.67324	0.232712	7.19017	6.47118e-13	6.67513e-12	3.18929	IFI27
7050	ENSG00000141506.12	11602	1.67304	0.124422	13.4465	3.22761e-41	5.2274e-39	3.18886	PIK3R5
14277	ENSG00000204681.9	5226.13	1.67272	0.198028	8.44688	2.99187e-17	5.08133e-16	3.18814	GABBR1
112	ENSG00000006118.13	45.6576	1.67266	0.222458	7.51896	5.52143e-14	6.54654e-13	3.18801	TMEM132A
4789	ENSG00000124102.4	251.065	1.6715	0.311089	5.37305	7.74151e-08	3.58019e-07	3.18545	PI3
7049	ENSG00000141505.10	420.626	1.67145	0.168657	9.91031	3.75463e-23	1.13433e-21	3.18534	ASGR1
405	ENSG00000026559.12	31.1933	1.66871	0.282585	5.90514	3.52356e-09	2.06608e-08	3.17929	KCNG1
5086	ENSG00000126458.3	1231.69	1.66696	0.143794	11.5927	4.48777e-31	2.83144e-29	3.17546	RRAS
9140	ENSG00000162006.8	6.01784	1.66549	0.315141	5.28491	1.25767e-07	5.60035e-07	3.17222	MSLNL
3539	ENSG00000112096.15	33315	1.66525	0.144608	11.5156	1.10102e-30	6.55188e-29	3.17168	SOD2
6191	ENSG00000135636.12	16623.6	1.66265	0.185816	8.94783	3.62528e-19	7.63446e-18	3.16598	DYSF
6742	ENSG00000139053.2	33.7454	1.66171	0.20772	7.99979	1.2463e-15	1.75285e-14	3.16392	PDE6H
8505	ENSG00000155926.12	11783.1	1.66109	0.136402	12.1779	4.07723e-34	3.33611e-32	3.16255	SLA
248	ENSG00000011105.10	159.456	1.65943	0.253889	6.53604	6.31679e-11	4.88851e-10	3.15892	TSPAN9
4140	ENSG00000117228.9	1731	1.65884	0.205849	8.05856	7.7196e-16	1.11569e-14	3.15763	GBP1
1021	ENSG00000070915.8	20.416	1.65691	0.234935	7.05262	1.75577e-12	1.69847e-11	3.1534	SLC12A3
856	ENSG00000065989.14	1711.93	1.65591	0.208005	7.96092	1.70769e-15	2.36161e-14	3.15122	PDE4A
9353	ENSG00000163171.7	14281.9	1.65399	0.138532	11.9394	7.37665e-33	5.41529e-31	3.14703	CDC42EP3
340	ENSG00000019102.10	183.109	1.65229	0.199081	8.29962	1.04442e-16	1.65569e-15	3.14333	VSIG2
7537	ENSG00000145416.12	4591.55	1.64885	0.162207	10.1651	2.83857e-24	9.65238e-23	3.13583	2025-03-01
5533	ENSG00000130775.14	15807.8	1.64247	0.117855	13.9364	3.80787e-44	7.4777e-42	3.122	THEMIS2
4394	ENSG00000119862.11	516.711	1.64072	0.201664	8.1359	4.08892e-16	6.07728e-15	3.11822	LGALSL
14097	ENSG00000198959.10	1274	1.63887	0.230226	7.11854	1.09076e-12	1.08523e-11	3.11423	TGM2
6557	ENSG00000137819.12	229.422	1.6371	0.262984	6.22511	4.8121e-10	3.20602e-09	3.11041	PAQR5
12567	ENSG00000183625.13	141.328	1.63614	0.241815	6.76609	1.3231e-11	1.13152e-10	3.10834	CCR3
3303	ENSG00000110042.6	2100.15	1.63586	0.192712	8.48865	2.09047e-17	3.59708e-16	3.10773	DTX4
4003	ENSG00000116117.16	57.7535	1.63416	0.335847	4.86577	1.14009e-06	4.32525e-06	3.10406	PARD3B
312	ENSG00000014257.14	2574.9	1.6318	0.146349	11.1501	7.15261e-29	3.53357e-27	3.099	ACPP
11733	ENSG00000176428.5	14.456	1.63075	0.264754	6.15951	7.29726e-10	4.74111e-09	3.09674	VPS37D
11999	ENSG00000178814.14	798.009	1.62831	0.19859	8.19934	2.41716e-16	3.67249e-15	3.0915	OPLAH
866	ENSG00000066248.13	15.7282	1.62744	0.247895	6.56502	5.20264e-11	4.08259e-10	3.08964	NGEF
11694	ENSG00000176092.12	53.0873	1.62721	0.180513	9.01439	1.97962e-19	4.26026e-18	3.08916	AIM1L
13317	ENSG00000188761.10	455.333	1.62619	0.186388	8.72479	2.66667e-18	5.18483e-17	3.08698	BCL2L15
15198	ENSG00000257743.7	226.774	1.62543	0.224847	7.22905	4.86377e-13	5.12474e-12	3.08535	RP11-1220K2.2
5153	ENSG00000127252.5	4.19303	1.62494	0.446166	3.64202	0.000270509	0.000651595	3.0843	HRASLS
14118	ENSG00000203757.1	3.72085	1.62253	0.380686	4.26213	2.02488e-05	6.04195e-05	3.07915	OR6K3
4899	ENSG00000124785.7	31.5025	1.62251	0.267365	6.06851	1.29103e-09	8.10957e-09	3.0791	NRN1
5401	ENSG00000129988.5	15.6256	1.62094	0.270415	5.99425	2.04425e-09	1.24429e-08	3.07575	LBP
13289	ENSG00000188580.12	81.8389	1.62089	0.358069	4.52676	5.98939e-06	1.9693e-05	3.07565	NKAIN2
7894	ENSG00000149021.5	4.39656	1.6196	0.275654	5.87547	4.2165e-09	2.43893e-08	3.07289	SCGB1A1
8341	ENSG00000154099.16	99.9899	1.61897	0.186692	8.67187	4.25083e-18	8.02651e-17	3.07155	DNAAF1
4232	ENSG00000118200.13	279.672	1.61779	0.186586	8.67047	4.30354e-18	8.11628e-17	3.06905	CAMSAP2
1745	ENSG00000092200.11	195.635	1.61722	0.141494	11.4296	2.97586e-30	1.70623e-28	3.06783	RPGRIP1
12782	ENSG00000185053.11	0.497662	1.61371	0.703928	2.29243	0.0218808	0.0357362	3.06037	SGCZ
8309	ENSG00000153814.10	2083.74	1.61361	0.155532	10.3748	3.22835e-25	1.19617e-23	3.06018	JAZF1
13575	ENSG00000196778.2	4.96734	1.6136	0.248371	6.49673	8.20853e-11	6.23277e-10	3.06014	OR52K1
12627	ENSG00000184005.10	134.999	1.61248	0.249965	6.45082	1.11245e-10	8.26709e-10	3.05778	ST6GALNAC3
6051	ENSG00000134780.8	398.77	1.61043	0.205156	7.84977	4.16811e-15	5.55395e-14	3.05343	DAGLA
4524	ENSG00000120949.13	322.823	1.60762	0.18474	8.70206	3.25917e-18	6.2747e-17	3.04749	TNFRSF8
4662	ENSG00000122679.7	10.6039	1.60748	0.318574	5.04587	4.51457e-07	1.82935e-06	3.0472	RAMP3
10565	ENSG00000168807.15	604.674	1.60665	0.137811	11.6583	2.08044e-31	1.35617e-29	3.04544	SNTB2
11406	ENSG00000173890.15	3227.87	1.60421	0.153387	10.4586	1.33884e-25	5.11757e-24	3.04028	GPR160
9451	ENSG00000163599.13	107.863	1.60308	0.207419	7.72873	1.08628e-14	1.39424e-13	3.03792	CTLA4
2510	ENSG00000103528.15	143.764	1.60113	0.23866	6.70883	1.96192e-11	1.63946e-10	3.03381	SYT17
11942	ENSG00000178217.12	12.4095	1.60075	0.225299	7.10501	1.20318e-12	1.18952e-11	3.03301	SH2D4B
7149	ENSG00000142512.13	4591.82	1.59774	0.156176	10.2304	1.44898e-24	5.01399e-23	3.0267	SIGLEC10
13675	ENSG00000197261.10	17.9924	1.59713	0.464173	3.44081	0.000579982	0.00131195	3.02541	C6orf141
2374	ENSG00000102554.12	1115.57	1.59678	0.194585	8.20607	2.28548e-16	3.48591e-15	3.02467	KLF5
11484	ENSG00000174516.13	543.073	1.59576	0.145882	10.9388	7.5217e-28	3.39557e-26	3.02255	PELI3
2526	ENSG00000103723.11	75.8144	1.58679	0.264402	6.00144	1.95576e-09	1.19506e-08	3.0038	AP3B2
10199	ENSG00000166928.9	1538.64	1.58559	0.19425	8.16265	3.2774e-16	4.88964e-15	3.00131	MS4A14
2051	ENSG00000100417.10	698.355	1.58479	0.129707	12.2183	2.48363e-34	2.08652e-32	2.99964	PMM1
13247	ENSG00000188282.11	204.286	1.58226	0.253953	6.23052	4.64897e-10	3.10261e-09	2.99438	RUFY4
7658	ENSG00000146477.5	12.7335	1.5794	0.343398	4.59932	4.23865e-06	1.43449e-05	2.98845	SLC22A3
13200	ENSG00000187980.6	30.7275	1.57675	0.32154	4.90375	9.40226e-07	3.6106e-06	2.98298	PLA2G2C
12194	ENSG00000180537.11	21.8834	1.57664	0.298484	5.28216	1.2767e-07	5.68024e-07	2.98274	RNF182
15338	ENSG00000266524.2	24.3061	1.57657	0.335584	4.69797	2.62754e-06	9.26361e-06	2.98259	GDF10
9663	ENSG00000164283.11	7.28705	1.5763	0.313316	5.03101	4.8789e-07	1.96835e-06	2.98203	ESM1
7850	ENSG00000148468.15	910.704	1.57472	0.343946	4.57838	4.68581e-06	1.57419e-05	2.97877	FAM171A1
10438	ENSG00000168062.8	132.422	1.57456	0.206197	7.63619	2.23741e-14	2.76769e-13	2.97845	BATF2
14271	ENSG00000204642.12	4341.47	1.57383	0.136519	11.5283	9.49652e-31	5.7161e-29	2.97695	HLA-F
435	ENSG00000031081.9	1998.9	1.57138	0.172064	9.13251	6.69277e-20	1.51941e-18	2.97189	ARHGAP31
12326	ENSG00000181804.13	638.957	1.56917	0.167549	9.36547	7.57097e-21	1.87307e-19	2.96735	SLC9A9
15653	ENSG00000280151.1	1.22347	1.56805	0.395844	3.9613	7.45434e-05	0.000199283	2.96505	FKSG59
13880	ENSG00000198178.9	84.1162	1.56583	0.322135	4.8608	1.16911e-06	4.42039e-06	2.96049	CLEC4C
14083	ENSG00000198929.11	99.9493	1.56563	0.248901	6.29017	3.17117e-10	2.18313e-09	2.96006	NOS1AP
9778	ENSG00000164867.9	79.8311	1.56524	0.197787	7.9138	2.49651e-15	3.41045e-14	2.95928	NOS3
13120	ENSG00000187474.4	102.658	1.56459	0.237708	6.58198	4.64212e-11	3.67764e-10	2.95793	FPR3
14403	ENSG00000206052.9	36.6881	1.56443	0.203511	7.68717	1.50426e-14	1.90426e-13	2.9576	DOK6
5950	ENSG00000134070.4	1338.86	1.5628	0.207622	7.52715	5.18591e-14	6.17202e-13	2.95427	IRAK2
7550	ENSG00000145569.5	3997.54	1.56066	0.17428	8.95492	3.39975e-19	7.18843e-18	2.94989	FAM105A
3937	ENSG00000115598.8	9.10945	1.55746	0.271345	5.73977	9.48032e-09	5.11983e-08	2.94335	IL1RL2
877	ENSG00000066468.19	32.2604	1.55665	0.327375	4.75495	1.98491e-06	7.18335e-06	2.9417	FGFR2
10666	ENSG00000169313.9	112.694	1.55581	0.221137	7.03552	1.98517e-12	1.90629e-11	2.93999	P2RY12
2103	ENSG00000100628.10	208.92	1.54936	0.182312	8.49837	1.92263e-17	3.33384e-16	2.92687	ASB2
8008	ENSG00000150540.12	1349.39	1.54898	0.245004	6.32227	2.57746e-10	1.80285e-09	2.92611	HNMT
5648	ENSG00000131668.12	4.8597	1.54888	0.413249	3.74806	0.00017821	0.000444604	2.9259	BARX1
5480	ENSG00000130528.10	6.6484	1.54742	0.282799	5.4718	4.4548e-08	2.15139e-07	2.92294	HRC
15033	ENSG00000249751.3	6.82993	1.54544	0.24239	6.37584	1.81958e-10	1.30887e-09	2.91894	ECSCR
13691	ENSG00000197353.3	20.0394	1.54462	0.335195	4.60813	4.06308e-06	1.38132e-05	2.91728	LYPD2
7289	ENSG00000143452.14	163.502	1.54347	0.150098	10.2831	8.39759e-25	2.97802e-23	2.91495	HORMAD1
6324	ENSG00000136383.6	327.456	1.54341	0.223125	6.91723	4.60567e-12	4.19937e-11	2.91482	ALPK3
8107	ENSG00000151650.7	1139.33	1.54323	0.234841	6.57139	4.98464e-11	3.92452e-10	2.91447	VENTX
12491	ENSG00000183032.9	7.91447	1.54303	0.400911	3.8488	0.000118696	0.000305591	2.91405	SLC25A21
12447	ENSG00000182747.4	7.61235	1.54107	0.249808	6.16901	6.87176e-10	4.48393e-09	2.9101	SLC35D3
2163	ENSG00000101017.12	426.166	1.53895	0.1511	10.185	2.31369e-24	7.91896e-23	2.90583	CD40
15445	ENSG00000272636.3	972.769	1.53845	0.276857	5.55683	2.74711e-08	1.37575e-07	2.90481	DOC2B
14872	ENSG00000239998.4	9139.38	1.53549	0.135442	11.3369	8.61636e-30	4.68384e-28	2.89886	LILRA2
1112	ENSG00000073754.5	73.29	1.53278	0.408512	3.7521	0.00017536	0.000438052	2.89342	CD5L
1074	ENSG00000072694.17	949.218	1.53273	0.222557	6.8869	5.70216e-12	5.11891e-11	2.89333	FCGR2B
8538	ENSG00000156219.15	17.0051	1.53232	0.24498	6.25489	3.97804e-10	2.67759e-09	2.8925	ART3
465	ENSG00000035664.10	924.897	1.53217	0.18106	8.46222	2.62346e-17	4.48471e-16	2.8922	DAPK2
11754	ENSG00000176641.9	52.4965	1.53067	0.263499	5.80899	6.28499e-09	3.51753e-08	2.88919	RNF152
14786	ENSG00000232629.7	449.933	1.52931	0.20591	7.42708	1.11022e-13	1.26205e-12	2.88648	HLA-DQB2
12058	ENSG00000179241.11	1550.38	1.5287	0.227402	6.72246	1.78685e-11	1.50195e-10	2.88525	LDLRAD3
11144	ENSG00000172201.9	5.43966	1.52845	0.46575	3.28171	0.00103181	0.00223521	2.88476	ID4
7146	ENSG00000142494.12	108.264	1.52831	0.271414	5.63092	1.79247e-08	9.28751e-08	2.88448	SLC47A1
12070	ENSG00000179344.15	14264.3	1.52784	0.209392	7.29656	2.95227e-13	3.19863e-12	2.88354	HLA-DQB1
12412	ENSG00000182492.14	26.7362	1.52654	0.348066	4.38579	1.15567e-05	3.62241e-05	2.88095	BGN
779	ENSG00000064042.16	47.6328	1.52449	0.299921	5.08298	3.71552e-07	1.52603e-06	2.87686	LIMCH1
2152	ENSG00000100968.12	34.8962	1.52191	0.276907	5.49609	3.88304e-08	1.89155e-07	2.8717	NFATC4
12512	ENSG00000183160.8	106.889	1.5217	0.202004	7.53305	4.95679e-14	5.90829e-13	2.8713	TMEM119
2948	ENSG00000106605.9	1700.26	1.5207	0.156808	9.69787	3.07854e-22	8.36744e-21	2.86931	BLVRA
6948	ENSG00000140678.15	27463.4	1.51873	0.142094	10.6882	1.15563e-26	4.84132e-25	2.86539	ITGAX
12706	ENSG00000184557.4	9672.17	1.5179	0.18236	8.3236	8.53296e-17	1.37631e-15	2.86373	SOCS3
6485	ENSG00000137393.9	3698.81	1.51725	0.172232	8.80937	1.25855e-18	2.54792e-17	2.86246	RNF144B
8822	ENSG00000159128.13	12339.4	1.5161	0.123364	12.2897	1.02939e-34	9.03446e-33	2.86018	IFNGR2
10684	ENSG00000169436.15	1.22678	1.51437	0.516459	2.93222	0.00336546	0.00657114	2.85674	COL22A1
2380	ENSG00000102678.6	28.83	1.51394	0.270757	5.59152	2.25094e-08	1.14627e-07	2.85589	FGF9
2704	ENSG00000105205.6	3910.83	1.5132	0.25848	5.85423	4.79212e-09	2.7416e-08	2.85443	CLC
15441	ENSG00000272398.4	12561.5	1.51244	0.2454	6.16314	7.13146e-10	4.64491e-09	2.85291	CD24
12288	ENSG00000181409.10	1266.47	1.50914	0.169859	8.88467	6.41099e-19	1.33047e-17	2.8464	AATK
10363	ENSG00000167748.9	103.833	1.50806	0.267373	5.64027	1.69786e-08	8.82349e-08	2.84427	KLK1
3101	ENSG00000108244.15	434.724	1.50651	0.285883	5.26966	1.36674e-07	6.0415e-07	2.84122	KRT23
284	ENSG00000012779.9	13729.6	1.50613	0.172834	8.71433	2.92478e-18	5.66564e-17	2.84047	ALOX5
7882	ENSG00000148841.14	13146.5	1.50523	0.153906	9.78019	1.36949e-22	3.89053e-21	2.8387	ITPRIP
9714	ENSG00000164532.10	4.14656	1.50312	0.451815	3.32686	0.000878317	0.00192714	2.83456	TBX20
10527	ENSG00000168546.9	136.676	1.503	0.229442	6.55068	5.7274e-11	4.4676e-10	2.83432	GFRA2
480	ENSG00000037280.14	314.798	1.50266	0.255038	5.8919	3.81782e-09	2.2247e-08	2.83364	FLT4
6713	ENSG00000138755.5	38.9826	1.50213	0.280928	5.34704	8.94059e-08	4.0878e-07	2.83261	CXCL9
7628	ENSG00000146215.12	75.1083	1.50181	0.224798	6.68072	2.37776e-11	1.96603e-10	2.83198	CRIP3
9770	ENSG00000164825.3	658.865	1.50146	0.349171	4.30006	1.70748e-05	5.17149e-05	2.83129	DEFB1
644	ENSG00000054179.10	19.5816	1.49962	0.248481	6.03515	1.58815e-09	9.80734e-09	2.82769	ENTPD2
7208	ENSG00000143110.10	10102.2	1.49737	0.127025	11.788	4.50225e-32	3.06192e-30	2.82327	C1orf162
3883	ENSG00000115271.9	9244.61	1.49684	0.130791	11.4445	2.5051e-30	1.4576e-28	2.82223	GCA
1231	ENSG00000077150.16	5897.97	1.49588	0.138644	10.7893	3.86646e-27	1.67333e-25	2.82036	NFKB2
12271	ENSG00000181218.5	339.324	1.49326	0.284078	5.2565	1.46819e-07	6.45365e-07	2.81524	HIST3H2A
11872	ENSG00000177674.14	5517.26	1.49242	0.138542	10.7723	4.65054e-27	2.00714e-25	2.8136	AGTRAP
10782	ENSG00000170006.10	6266.25	1.49219	0.128364	11.6247	3.08525e-31	1.98645e-29	2.81316	TMEM154
10573	ENSG00000168874.11	42.2316	1.49169	0.213596	6.9837	2.87504e-12	2.71007e-11	2.81218	ATOH8
14357	ENSG00000205445.3	3.43434	1.48935	0.517459	2.8782	0.00399948	0.0076915	2.80763	KRTAP10-2
4198	ENSG00000117643.13	360.187	1.4893	0.170259	8.74728	2.1856e-18	4.28128e-17	2.80753	MAN1C1
54	ENSG00000004776.10	25.1867	1.48715	0.24898	5.97297	2.3297e-09	1.40121e-08	2.80334	HSPB6
11107	ENSG00000171954.11	27.9685	1.48627	0.226123	6.57287	4.93554e-11	3.89009e-10	2.80164	CYP4F22
8233	ENSG00000152894.13	48.9563	1.48408	0.216412	6.85767	6.99918e-12	6.21578e-11	2.79739	PTPRK
5461	ENSG00000130396.19	1228.13	1.48171	0.209911	7.05875	1.68003e-12	1.6272e-11	2.7928	MLLT4
14861	ENSG00000239697.9	717.224	1.48083	0.178224	8.3088	9.66756e-17	1.5419e-15	2.79109	TNFSF12
11046	ENSG00000171631.13	110.653	1.47895	0.206817	7.151	8.61503e-13	8.69808e-12	2.78745	P2RY6
4909	ENSG00000124875.8	29.3509	1.47242	0.236927	6.21466	5.14359e-10	3.41097e-09	2.77487	CXCL6
9177	ENSG00000162374.15	8.28483	1.47039	0.346885	4.23884	2.24675e-05	6.63342e-05	2.77097	ELAVL4
13849	ENSG00000198053.10	13397.3	1.46544	0.125112	11.713	1.09303e-31	7.27603e-30	2.76149	SIRPA
8317	ENSG00000153898.11	273.685	1.46421	0.241074	6.07369	1.25006e-09	7.86798e-09	2.75912	MCOLN2
418	ENSG00000028277.19	8252.02	1.46083	0.14654	9.96882	2.08683e-23	6.50479e-22	2.75267	POU2F2
13598	ENSG00000196890.4	23.6964	1.46052	0.297091	4.91607	8.82977e-07	3.41076e-06	2.75208	HIST3H2BB
10194	ENSG00000166923.9	39.5227	1.45943	0.316834	4.60631	4.09877e-06	1.39203e-05	2.75	GREM1
6188	ENSG00000135625.7	16.8491	1.45886	0.254049	5.74246	9.33132e-09	5.0463e-08	2.74892	EGR4
8686	ENSG00000157800.16	716.764	1.45882	0.16124	9.04748	1.4631e-19	3.21024e-18	2.74883	SLC37A3
13840	ENSG00000198019.11	493.322	1.45871	0.173305	8.41699	3.86273e-17	6.47636e-16	2.74862	FCGR1B
82	ENSG00000005243.8	84.6828	1.45794	0.207077	7.04057	1.9145e-12	1.84069e-11	2.74715	COPZ2
12806	ENSG00000185215.7	30662.8	1.45461	0.136158	10.6832	1.21964e-26	5.09591e-25	2.74082	TNFAIP2
5972	ENSG00000134243.10	8965.59	1.45437	0.190244	7.64472	2.09404e-14	2.60058e-13	2.74036	SORT1
13567	ENSG00000196735.10	7033.67	1.45433	0.21438	6.78389	1.16985e-11	1.00319e-10	2.74029	HLA-DQA1
10419	ENSG00000167995.14	1065.46	1.45325	0.134094	10.8375	2.28526e-27	1.00283e-25	2.73823	BEST1
5629	ENSG00000131471.5	125.401	1.44982	0.188887	7.67562	1.64618e-14	2.06727e-13	2.73175	AOC3
10681	ENSG00000169429.9	63458	1.44822	0.248872	5.81915	5.91475e-09	3.33288e-08	2.72871	CXCL8
10248	ENSG00000167210.15	1044.05	1.44724	0.286874	5.04487	4.53838e-07	1.83805e-06	2.72686	LOXHD1
8654	ENSG00000157445.13	317.03	1.44609	0.271285	5.33053	9.79261e-08	4.44758e-07	2.72469	CACNA2D3
12681	ENSG00000184371.12	2792.5	1.446	0.222724	6.49232	8.45229e-11	6.40547e-10	2.72451	CSF1
6113	ENSG00000135218.16	18619.1	1.44431	0.206256	7.00249	2.51451e-12	2.38544e-11	2.72132	CD36
12897	ENSG00000185745.9	998.279	1.44246	0.204092	7.06767	1.57556e-12	1.53454e-11	2.71783	IFIT1
12850	ENSG00000185477.4	3149.02	1.44191	0.18758	7.68693	1.5071e-14	1.90479e-13	2.71681	GPRIN3
10758	ENSG00000169902.12	497.363	1.44093	0.207166	6.95541	3.51534e-12	3.27017e-11	2.71495	TPST1
7709	ENSG00000147119.3	532.553	1.43958	0.151295	9.51502	1.81683e-21	4.66379e-20	2.71241	CHST7
7393	ENSG00000144057.14	13.1084	1.43875	0.252978	5.68724	1.29111e-08	6.82483e-08	2.71085	ST6GAL2
11238	ENSG00000172780.15	515.934	1.43844	0.142554	10.0905	6.08875e-24	2.00114e-22	2.71027	RAB43
4919	ENSG00000125144.12	40.1022	1.43813	0.311558	4.61594	3.91328e-06	1.33502e-05	2.7097	MT1G
6471	ENSG00000137270.10	10.5574	1.43724	0.267099	5.38093	7.41005e-08	3.43702e-07	2.70803	GCM1
5222	ENSG00000128016.5	59314	1.4359	0.143639	9.99661	1.57702e-23	4.96493e-22	2.70551	ZFP36
7233	ENSG00000143217.8	83.7971	1.43538	0.250777	5.72373	1.04211e-08	5.58567e-08	2.70453	PVRL4
640	ENSG00000053918.14	2192.83	1.4329	0.161814	8.85528	8.34722e-19	1.71418e-17	2.6999	KCNQ1
4773	ENSG00000123843.11	11.2359	1.43257	0.259855	5.51297	3.52836e-08	1.73177e-07	2.69927	C4BPB
10983	ENSG00000171236.9	3087.58	1.43251	0.166598	8.59865	8.06594e-18	1.45316e-16	2.69917	LRG1
15028	ENSG00000249437.6	1428.36	1.43213	0.138888	10.3114	6.25797e-25	2.25488e-23	2.69844	NAIP
12291	ENSG00000181444.11	3381.95	1.43178	0.123772	11.5678	5.99854e-31	3.71012e-29	2.69779	ZNF467
6022	ENSG00000134548.8	31.1187	1.4289	0.280384	5.09622	3.465e-07	1.43213e-06	2.69242	SPX
5662	ENSG00000131771.12	20.1574	1.42746	0.20741	6.88231	5.88876e-12	5.27137e-11	2.68973	PPP1R1B
15269	ENSG00000260903.2	27.6167	1.42572	0.168887	8.44187	3.12295e-17	5.28111e-16	2.68649	XKR7
5780	ENSG00000132669.11	1384.09	1.42517	0.187284	7.60968	2.74777e-14	3.36458e-13	2.68546	RIN2
14841	ENSG00000237541.3	1247.26	1.42494	0.277194	5.14059	2.73884e-07	1.15385e-06	2.68503	HLA-DQA2
8340	ENSG00000154096.12	16.8335	1.42474	0.32415	4.39531	1.10613e-05	3.48381e-05	2.68466	THY1
15044	ENSG00000250254.1	9.71158	1.42223	0.188985	7.52562	5.24687e-14	6.23985e-13	2.68	PTTG2
10111	ENSG00000166510.12	26.8521	1.42024	0.258937	5.48489	4.13715e-08	2.00477e-07	2.6763	CCDC68
4989	ENSG00000125735.9	420.74	1.42022	0.183197	7.7524	9.01693e-15	1.16493e-13	2.67626	TNFSF14
7452	ENSG00000144642.19	31.6576	1.4199	0.265752	5.34294	9.14509e-08	4.17279e-07	2.67566	RBMS3
1617	ENSG00000089127.11	3042.75	1.41883	0.16997	8.34753	6.97032e-17	1.13241e-15	2.67369	OAS1
13365	ENSG00000189068.8	3162.2	1.4186	0.233397	6.07805	1.21655e-09	7.66933e-09	2.67326	VSTM1
4772	ENSG00000123838.9	25.7494	1.41804	0.307352	4.61372	3.95531e-06	1.34819e-05	2.67221	C4BPA
12432	ENSG00000182601.6	10.042	1.41675	0.506106	2.79931	0.00512116	0.00963399	2.66983	HS3ST4
2230	ENSG00000101347.8	31388.9	1.41671	0.17714	7.99766	1.26803e-15	1.77863e-14	2.66975	SAMHD1
5472	ENSG00000130489.11	1111.2	1.41669	0.131988	10.7335	7.08466e-27	3.01626e-25	2.66973	SCO2
6385	ENSG00000136830.10	3959.04	1.41624	0.151769	9.33153	1.04355e-20	2.54567e-19	2.66889	FAM129B
14720	ENSG00000225940.4	3.99017	1.41541	0.300014	4.71782	2.38387e-06	8.4845e-06	2.66736	AC022431.2
9007	ENSG00000160685.12	7758.99	1.41245	0.107246	13.1703	1.30156e-39	1.79364e-37	2.6619	ZBTB7B
12937	ENSG00000185972.5	74.8041	1.41225	0.216475	6.52383	6.8533e-11	5.26996e-10	2.66152	CCIN
11912	ENSG00000177989.12	2705.22	1.41225	0.154666	9.13097	6.78861e-20	1.53895e-18	2.66152	ODF3B
15261	ENSG00000260314.2	2371.91	1.41153	0.292857	4.81987	1.4365e-06	5.34141e-06	2.66019	MRC1
10873	ENSG00000170542.5	4406.31	1.40886	0.169912	8.29174	1.11602e-16	1.758e-15	2.65528	SERPINB9
7764	ENSG00000147570.8	56.4419	1.40875	0.22054	6.38773	1.68368e-10	1.21948e-09	2.65507	DNAJC5B
6778	ENSG00000139318.7	22199.3	1.40874	0.132022	10.6705	1.39874e-26	5.78267e-25	2.65506	DUSP6
10724	ENSG00000169704.4	170.082	1.40788	0.271959	5.17679	2.25731e-07	9.64176e-07	2.65346	GP9
2097	ENSG00000100600.13	587.907	1.40773	0.205141	6.86228	6.77718e-12	6.02544e-11	2.6532	LGMN
12821	ENSG00000185272.12	42.9434	1.40701	0.250554	5.61559	1.95887e-08	1.007e-07	2.65187	RBM11
11669	ENSG00000175874.8	17.8003	1.40697	0.251823	5.58713	2.30854e-08	1.17407e-07	2.65179	CREG2
2106	ENSG00000100644.15	39744.4	1.40547	0.152391	9.22274	2.89617e-20	6.78074e-19	2.64903	HIF1A
11844	ENSG00000177464.4	10.6906	1.40266	0.233374	6.01033	1.85143e-09	1.13484e-08	2.64388	GPR4
3044	ENSG00000107736.18	1333.14	1.40228	0.150151	9.33918	9.70861e-21	2.37204e-19	2.6432	CDH23
11037	ENSG00000171596.6	371.19	1.40161	0.206544	6.78599	1.1529e-11	9.91353e-11	2.64196	NMUR1
7950	ENSG00000149557.11	308.495	1.39991	0.282707	4.9518	7.3529e-07	2.87563e-06	2.63885	FEZ1
3438	ENSG00000111341.8	37.2013	1.39802	0.253972	5.50461	3.69989e-08	1.80963e-07	2.63539	MGP
14065	ENSG00000198892.6	90.8019	1.39756	0.211885	6.59585	4.22834e-11	3.3634e-10	2.63455	SHISA4
477	ENSG00000036672.14	162.086	1.39615	0.238024	5.86558	4.47577e-09	2.57373e-08	2.63198	USP2
2183	ENSG00000101160.12	25608	1.39602	0.116163	12.0178	2.86665e-33	2.17561e-31	2.63174	CTSZ
2834	ENSG00000105825.10	8.95061	1.39476	0.53468	2.60858	0.00909183	0.0162144	2.62944	TFPI2
6872	ENSG00000140090.16	3040.24	1.39427	0.173115	8.05401	8.01269e-16	1.15698e-14	2.62855	SLC24A4
15203	ENSG00000258083.1	5.43019	1.39386	0.296767	4.69681	2.6426e-06	9.31251e-06	2.6278	OR9A4
7844	ENSG00000148411.6	3301.08	1.39368	0.138924	10.032	1.10297e-23	3.53626e-22	2.62748	NACC2
14869	ENSG00000239887.4	155.815	1.39338	0.254369	5.47778	4.30699e-08	2.08386e-07	2.62693	C1orf226
10498	ENSG00000168389.16	853.063	1.3932	0.176389	7.89846	2.82378e-15	3.83088e-14	2.62661	MFSD2A
9562	ENSG00000163958.12	66.8292	1.3932	0.238436	5.84307	5.12466e-09	2.91697e-08	2.62661	ZDHHC19
10757	ENSG00000169900.6	3.84793	1.39319	0.210631	6.61437	3.73146e-11	2.98783e-10	2.62659	PYDC1
6206	ENSG00000135744.7	45.7079	1.39216	0.443203	3.14113	0.00168298	0.00349592	2.62471	AGT
6659	ENSG00000138411.9	89.116	1.39208	0.167543	8.30882	9.66571e-17	1.5419e-15	2.62457	HECW2
10537	ENSG00000168615.10	5295.1	1.39192	0.148987	9.34257	9.40277e-21	2.30449e-19	2.62428	ADAM9
6581	ENSG00000137959.14	3754.16	1.39042	0.254441	5.46461	4.63916e-08	2.23494e-07	2.62155	IFI44L
7666	ENSG00000146592.15	3064.34	1.39004	0.179487	7.74454	9.59265e-15	1.23728e-13	2.62086	CREB5
2227	ENSG00000101342.8	419.265	1.38873	0.153325	9.05739	1.33605e-19	2.93969e-18	2.61847	TLDC2
8015	ENSG00000150637.7	683.234	1.38855	0.16965	8.18478	2.72793e-16	4.10496e-15	2.61815	CD226
8090	ENSG00000151490.12	542.299	1.38645	0.194641	7.1231	1.05523e-12	1.05322e-11	2.61435	PTPRO
5109	ENSG00000126759.11	15456	1.38632	0.130099	10.6559	1.63606e-26	6.74605e-25	2.61411	CFP
8750	ENSG00000158428.3	83.7148	1.38622	0.12613	10.9904	4.24971e-28	1.95786e-26	2.61393	CATIP
3423	ENSG00000111261.12	964.571	1.38521	0.183044	7.5676	3.80174e-14	4.59073e-13	2.61209	MANSC1
6123	ENSG00000135298.12	43.0851	1.38456	0.470951	2.93993	0.00328284	0.0064258	2.61093	BAI3
12115	ENSG00000179869.13	3570.05	1.38408	0.248604	5.5674	2.5857e-08	1.30197e-07	2.61005	ABCA13
15011	ENSG00000248385.6	175.867	1.38346	0.278502	4.9675	6.78205e-07	2.66698e-06	2.60893	TARM1
12232	ENSG00000180891.11	906.275	1.38274	0.143435	9.64017	5.40984e-22	1.44048e-20	2.60762	CUEDC1
8486	ENSG00000155719.15	38.6677	1.38208	0.218976	6.31157	2.76219e-10	1.92094e-09	2.60644	OTOA
8848	ENSG00000159307.17	2936.32	1.38155	0.253141	5.45761	4.82588e-08	2.31142e-07	2.60547	SCUBE1
7597	ENSG00000145936.7	478.412	1.38104	0.175274	7.87928	3.29267e-15	4.43255e-14	2.60456	KCNMB1
9907	ENSG00000165548.9	184.022	1.38031	0.252696	5.46234	4.69889e-08	2.26163e-07	2.60325	TMEM63C
6495	ENSG00000137462.6	9400.69	1.37942	0.12973	10.633	2.09325e-26	8.5638e-25	2.60163	TLR2
7749	ENSG00000147443.11	5262.83	1.37866	0.134696	10.2353	1.37754e-24	4.77729e-23	2.60026	DOK2
10551	ENSG00000168754.12	130.463	1.37487	0.309376	4.44401	8.82975e-06	2.82862e-05	2.59345	FAM178B
1249	ENSG00000077585.12	538.257	1.37402	0.136242	10.0851	6.43174e-24	2.10506e-22	2.59191	GPR137B
1011	ENSG00000070731.8	439.054	1.37339	0.158053	8.68942	3.64299e-18	6.94556e-17	2.59078	ST6GALNAC2
4589	ENSG00000121858.9	4293.72	1.37303	0.159057	8.63232	6.01192e-18	1.10465e-16	2.59015	TNFSF10
14725	ENSG00000226321.5	234.054	1.37282	0.298565	4.59807	4.26423e-06	1.4417e-05	2.58977	AC104809.3
15025	ENSG00000249240.2	9.53245	1.37258	0.251926	5.44835	5.08406e-08	2.42694e-07	2.58933	AC069368.3
9216	ENSG00000162543.5	259.464	1.37226	0.244087	5.62199	1.88765e-08	9.74531e-08	2.58875	UBXN10
8282	ENSG00000153317.13	12513.4	1.37202	0.11325	12.115	8.80097e-34	6.98299e-32	2.58832	ASAP1
12607	ENSG00000183844.15	10.4817	1.36958	0.36994	3.70216	0.000213769	0.000525065	2.58395	FAM3B
12531	ENSG00000183378.10	1.41039	1.36863	0.531843	2.57337	0.0100713	0.0177736	2.58225	OVCH2
9332	ENSG00000163083.5	15.5374	1.36813	0.242985	5.63049	1.79693e-08	9.30756e-08	2.58135	INHBB
5848	ENSG00000133106.13	2351.86	1.36767	0.196032	6.97678	3.0202e-12	2.83776e-11	2.58054	EPSTI1
5617	ENSG00000131398.12	755.91	1.36756	0.257087	5.31944	1.04086e-07	4.71238e-07	2.58033	KCNC3
5354	ENSG00000129355.6	6445.94	1.36751	0.137173	9.96926	2.07779e-23	6.48946e-22	2.58025	CDKN2D
5990	ENSG00000134317.16	62.1835	1.367	0.186151	7.34354	2.08017e-13	2.29975e-12	2.57934	GRHL1
3671	ENSG00000113296.13	474.695	1.36458	0.2106	6.4795	9.20294e-11	6.92756e-10	2.57501	THBS4
7358	ENSG00000143847.14	439.832	1.36445	0.195174	6.99096	2.73005e-12	2.58368e-11	2.57479	PPFIA4
3294	ENSG00000109943.7	207.347	1.36376	0.139297	9.79025	1.23987e-22	3.53508e-21	2.57354	CRTAM
14467	ENSG00000213203.2	1756.8	1.36352	0.15911	8.56968	1.03771e-17	1.84835e-16	2.57312	GIMAP1
9803	ENSG00000164949.6	52.7628	1.36073	0.308691	4.40807	1.04296e-05	3.30207e-05	2.56816	GEM
5319	ENSG00000129009.11	4.28453	1.36065	0.42306	3.21622	0.00129893	0.00276357	2.56801	ISLR
10853	ENSG00000170442.10	10.6212	1.35982	0.261112	5.20781	1.91081e-07	8.26284e-07	2.56654	KRT86
8712	ENSG00000158062.19	8444.81	1.35894	0.100553	13.5146	1.28209e-41	2.18931e-39	2.56496	UBXN11
9039	ENSG00000160886.12	27.6214	1.3573	0.346381	3.91852	8.90958e-05	0.000234809	2.56205	LY6K
5917	ENSG00000133794.16	1824.83	1.35704	0.137432	9.87421	5.38544e-23	1.59633e-21	2.56158	ARNTL
2004	ENSG00000100302.6	27.7472	1.35642	0.296199	4.57941	4.66283e-06	1.56691e-05	2.56049	RASD2
8956	ENSG00000160255.15	99247.1	1.35304	0.117839	11.4821	1.62246e-30	9.54636e-29	2.5545	ITGB2
2185	ENSG00000101162.3	668.4	1.3529	0.212841	6.35639	2.06553e-10	1.47472e-09	2.55425	TUBB1
10927	ENSG00000170909.12	4436.72	1.35248	0.175853	7.69098	1.46012e-14	1.85287e-13	2.55351	OSCAR
11413	ENSG00000173918.13	17.4104	1.35183	0.30355	4.4534	8.45203e-06	2.71481e-05	2.55236	C1QTNF1
3054	ENSG00000107807.11	2.76584	1.35043	0.40216	3.35794	0.000785261	0.00173753	2.54988	TLX1
2879	ENSG00000106066.12	8096.49	1.34883	0.184198	7.32271	2.43015e-13	2.65861e-12	2.54706	CPVL
7317	ENSG00000143595.11	20.6217	1.34629	0.275258	4.891	1.00325e-06	3.84133e-06	2.54257	AQP10
12609	ENSG00000183853.16	234.646	1.34604	0.340467	3.95351	7.70144e-05	0.000205138	2.54213	KIRREL
12713	ENSG00000184602.5	5589.15	1.34505	0.119904	11.2177	3.33676e-29	1.68014e-27	2.54038	SNN
14270	ENSG00000204634.11	2846.07	1.3447	0.14578	9.22418	2.85741e-20	6.69999e-19	2.53978	TBC1D8
6096	ENSG00000135077.7	2736.02	1.3435	0.161971	8.29468	1.0888e-16	1.71737e-15	2.53766	HAVCR2
12144	ENSG00000180061.8	434.934	1.34317	0.184771	7.26937	3.61168e-13	3.8836e-12	2.53708	TMEM150B
9258	ENSG00000162723.8	22.9783	1.34191	0.271849	4.93624	7.96441e-07	3.1032e-06	2.53487	SLAMF9
10444	ENSG00000168079.15	11.4533	1.34181	0.37821	3.5478	0.000388469	0.000908297	2.53469	SCARA5
10503	ENSG00000168398.6	15.3745	1.3416	0.376786	3.56065	0.000369937	0.000868845	2.53433	BDKRB2
6700	ENSG00000138670.15	3117.18	1.34039	0.172894	7.7527	8.99622e-15	1.16321e-13	2.5322	RASGEF1B
4002	ENSG00000116106.10	150.13	1.33999	0.199089	6.73059	1.6898e-11	1.42571e-10	2.53149	EPHA4
5785	ENSG00000132688.10	22.3946	1.3394	0.246651	5.43034	5.62475e-08	2.66883e-07	2.53045	NES
6466	ENSG00000137261.12	21.9971	1.33936	0.20558	6.51505	7.26673e-11	5.57696e-10	2.53039	KIAA0319
10679	ENSG00000169413.2	3361.57	1.33648	0.185701	7.19691	6.15946e-13	6.37452e-12	2.52534	RNASE6
11437	ENSG00000174125.6	2798.66	1.33625	0.11694	11.4268	3.0711e-30	1.75443e-28	2.52494	TLR1
4406	ENSG00000119922.8	3437.31	1.33497	0.188115	7.09658	1.27882e-12	1.26037e-11	2.5227	IFIT2
13476	ENSG00000196369.9	600.294	1.33489	0.106126	12.5784	2.77647e-36	2.85087e-34	2.52257	SRGAP2B
9387	ENSG00000163359.14	152.044	1.33327	0.225407	5.91494	3.32007e-09	1.95422e-08	2.51973	COL6A3
11631	ENSG00000175544.12	110.18	1.33322	0.208675	6.38898	1.66991e-10	1.21063e-09	2.51965	CABP4
14351	ENSG00000205403.11	103.531	1.33308	0.361043	3.69231	0.000222224	0.000544141	2.5194	CFI
7795	ENSG00000147894.13	5785.7	1.33275	0.112702	11.8254	2.88639e-32	1.99758e-30	2.51882	C9orf72
963	ENSG00000069399.11	5535.12	1.33244	0.151979	8.76728	1.83039e-18	3.62158e-17	2.51828	BCL3
10445	ENSG00000168081.7	78.77	1.33095	0.193739	6.86979	6.42945e-12	5.7325e-11	2.51567	PNOC
12915	ENSG00000185862.6	28301.5	1.33084	0.110397	12.055	1.82539e-33	1.41266e-31	2.51548	EVI2B
4891	ENSG00000124762.12	9899.58	1.33073	0.169707	7.84132	4.45818e-15	5.93542e-14	2.5153	CDKN1A
6981	ENSG00000140968.9	10727	1.32941	0.194993	6.8177	9.25065e-12	8.08274e-11	2.51299	IRF8
3511	ENSG00000111859.15	2889.62	1.32715	0.127442	10.4138	2.14591e-25	8.14304e-24	2.50906	NEDD9
4791	ENSG00000124104.17	529.487	1.32637	0.114753	11.5585	6.68808e-31	4.10429e-29	2.50771	SNX21
362	ENSG00000021826.13	21.0761	1.32409	0.277256	4.7757	1.79085e-06	6.54132e-06	2.50375	CPS1
9867	ENSG00000165312.6	5761.79	1.32036	0.146496	9.01294	2.00608e-19	4.31128e-18	2.49728	OTUD1
12023	ENSG00000178996.11	9100.24	1.31809	0.128657	10.245	1.24667e-24	4.34263e-23	2.49335	SNX18
10106	ENSG00000166484.18	2498.98	1.3178	0.130713	10.0816	6.66253e-24	2.17606e-22	2.49285	MAPK7
7563	ENSG00000145708.9	721.753	1.31721	0.226909	5.80502	6.43571e-09	3.5891e-08	2.49184	CRHBP
11320	ENSG00000173262.10	902.156	1.31612	0.180665	7.28486	3.21999e-13	3.4767e-12	2.48996	SLC2A14
8455	ENSG00000155307.16	8209.69	1.31569	0.152298	8.63895	5.67338e-18	1.04981e-16	2.48921	SAMSN1
10660	ENSG00000169258.6	94.6868	1.31551	0.197554	6.65901	2.75671e-11	2.26033e-10	2.48891	GPRIN1
4677	ENSG00000122786.18	101.35	1.31311	0.267584	4.90729	9.23456e-07	3.55215e-06	2.48477	CALD1
9226	ENSG00000162599.14	458.21	1.31253	0.255709	5.13292	2.85277e-07	1.19672e-06	2.48377	NFIA
6479	ENSG00000137312.13	11943.4	1.31208	0.112998	11.6116	3.60029e-31	2.28067e-29	2.483	FLOT1
15506	ENSG00000275302.1	576.292	1.3113	0.185113	7.0838	1.4025e-12	1.37512e-11	2.48165	CCL4
13964	ENSG00000198626.14	13.3819	1.31029	0.305284	4.29204	1.77037e-05	5.34652e-05	2.47991	RYR2
12992	ENSG00000186350.9	9418.83	1.30908	0.127209	10.2908	7.75332e-25	2.77459e-23	2.47783	RXRA
14879	ENSG00000240247.5	155.436	1.30905	0.242013	5.40903	6.33664e-08	2.96981e-07	2.47779	DEFA1B
4400	ENSG00000119900.7	12679.1	1.30904	0.10535	12.4256	1.89708e-35	1.81727e-33	2.47777	OGFRL1
6179	ENSG00000135549.13	300.848	1.30615	0.240426	5.43264	5.55267e-08	2.63941e-07	2.4728	PKIB
7988	ENSG00000150051.12	6.58393	1.30493	0.247604	5.27022	1.36262e-07	6.02499e-07	2.47071	MKX
8626	ENSG00000157150.4	41.8401	1.30467	0.279598	4.66622	3.06789e-06	1.0689e-05	2.47027	TIMP4
7864	ENSG00000148680.14	444.988	1.30425	0.233664	5.58174	2.3812e-08	1.2079e-07	2.46955	HTR7
10524	ENSG00000168528.10	792.668	1.30383	0.221354	5.89028	3.8555e-09	2.24499e-08	2.46884	SERINC2
6395	ENSG00000136867.9	320.187	1.30329	0.116547	11.1825	4.96517e-29	2.47628e-27	2.46792	SLC31A2
8639	ENSG00000157303.9	996.217	1.30198	0.180113	7.22869	4.87674e-13	5.13152e-12	2.46567	SUSD3
3275	ENSG00000109762.14	261.366	1.30191	0.196826	6.61453	3.72744e-11	2.98613e-10	2.46556	SNX25
12206	ENSG00000180660.7	8.08366	1.30013	0.395957	3.28352	0.00102518	0.00222145	2.46252	MAB21L1
1799	ENSG00000095383.18	3861.56	1.29915	0.112227	11.576	5.45038e-31	3.41137e-29	2.46084	TBC1D2
3531	ENSG00000112033.12	1284.29	1.29862	0.133976	9.69292	3.23144e-22	8.75275e-21	2.45994	PPARD
8419	ENSG00000154856.11	218	1.29822	0.261363	4.96712	6.79551e-07	2.67161e-06	2.45926	APCDD1
11977	ENSG00000178623.10	1115.89	1.29796	0.145247	8.93622	4.02701e-19	8.46911e-18	2.45881	GPR35
14912	ENSG00000241839.8	8242.82	1.29758	0.108734	11.9335	7.9146e-33	5.78318e-31	2.45816	PLEKHO2
9997	ENSG00000166002.5	627.314	1.29381	0.156233	8.2813	1.2184e-16	1.90269e-15	2.45175	SMCO4
13205	ENSG00000188001.8	65.7891	1.29366	0.217814	5.93928	2.86283e-09	1.70231e-08	2.45148	TPRG1
3027	ENSG00000107551.19	6031.56	1.29303	0.17402	7.43038	1.08287e-13	1.23453e-12	2.45043	RASSF4
433	ENSG00000030582.15	75199.5	1.2908	0.138057	9.34983	8.77928e-21	2.16179e-19	2.44664	GRN
15148	ENSG00000255833.1	436.404	1.29051	0.301374	4.28209	1.85149e-05	5.56369e-05	2.44614	TIFAB
5414	ENSG00000130066.15	55919.3	1.28742	0.143616	8.9643	3.12266e-19	6.61144e-18	2.44091	SAT1
5970	ENSG00000134222.15	501.196	1.28694	0.165171	7.79154	6.61998e-15	8.66666e-14	2.4401	PSRC1
13251	ENSG00000188305.5	559.912	1.28554	0.128871	9.97539	1.95332e-23	6.12509e-22	2.43773	C19orf35
15481	ENSG00000274252.1	5.7918	1.28528	0.188705	6.81103	9.69022e-12	8.43398e-11	2.43729	GGTLC3
10980	ENSG00000171223.5	58011.3	1.28508	0.129266	9.94136	2.75041e-23	8.4228e-22	2.43695	JUNB
6501	ENSG00000137491.13	62.1593	1.28489	0.262746	4.89023	1.00721e-06	3.85556e-06	2.43663	SLCO2B1
11532	ENSG00000174885.11	177.343	1.28421	0.193471	6.63772	3.18566e-11	2.58106e-10	2.43549	NLRP6
10981	ENSG00000171224.8	29.5358	1.28288	0.233238	5.5003	3.79156e-08	1.85101e-07	2.43323	C10orf35
7044	ENSG00000141480.16	24188.7	1.28284	0.105283	12.1847	3.75051e-34	3.08484e-32	2.43318	ARRB2
956	ENSG00000069011.14	19.6305	1.28133	0.293751	4.36195	1.28911e-05	4.00551e-05	2.43062	PITX1
5342	ENSG00000129244.7	92.2324	1.27977	0.268996	4.75759	1.95919e-06	7.10008e-06	2.42801	ATP1B2
1006	ENSG00000070540.11	1380.64	1.27872	0.140463	9.10364	8.73505e-20	1.9576e-18	2.42624	WIPI1
14932	ENSG00000242574.7	4719.64	1.2773	0.17494	7.30137	2.84842e-13	3.09252e-12	2.42385	HLA-DMB
13820	ENSG00000197956.8	17867.3	1.27724	0.11572	11.0373	2.52416e-28	1.2053e-26	2.42375	S100A6
14758	ENSG00000229453.2	18.6224	1.27506	0.247428	5.15325	2.56007e-07	1.08231e-06	2.42009	SPINK8
13936	ENSG00000198502.5	10977.5	1.2749	0.189601	6.72409	1.76687e-11	1.48759e-10	2.41982	HLA-DRB5
14338	ENSG00000205269.5	10466.8	1.27489	0.137267	9.28771	1.5764e-20	3.76372e-19	2.41981	TMEM170B
10798	ENSG00000170128.3	7.83683	1.27484	0.301068	4.2344	2.29159e-05	6.75313e-05	2.41972	GPR25
1555	ENSG00000087495.15	586.8	1.27381	0.347881	3.66163	0.000250617	0.000607873	2.41799	PHACTR3
9287	ENSG00000162873.13	17.2202	1.26984	0.299453	4.24052	2.23002e-05	6.58898e-05	2.41134	KLHDC8A
9750	ENSG00000164713.8	5497.21	1.26913	0.110499	11.4855	1.56094e-30	9.21892e-29	2.41016	BRI3
273	ENSG00000011600.10	20802.4	1.26907	0.121241	10.4673	1.22044e-25	4.67638e-24	2.41007	TYROBP
12699	ENSG00000184500.13	252.343	1.26792	0.232272	5.45879	4.79379e-08	2.30026e-07	2.40815	PROS1
4851	ENSG00000124466.8	72.5622	1.26729	0.175844	7.20691	5.72376e-13	5.94711e-12	2.40709	LYPD3
4679	ENSG00000122859.4	4.76326	1.26698	0.316286	4.00582	6.18021e-05	0.000167978	2.40658	NEUROG3
13494	ENSG00000196427.12	4.05958	1.26682	0.320994	3.94657	7.92784e-05	0.000210703	2.40631	NBPF4
11387	ENSG00000173706.11	801.262	1.26568	0.147935	8.55563	1.17223e-17	2.0715e-16	2.4044	HEG1
3996	ENSG00000116031.8	11.7124	1.26495	0.392917	3.21939	0.00128466	0.00273585	2.40319	CD207
10852	ENSG00000170439.6	770.2	1.25701	0.25179	4.9923	5.96638e-07	2.36934e-06	2.39	METTL7B
3454	ENSG00000111537.4	80.6186	1.25682	0.225849	5.56485	2.62374e-08	1.31858e-07	2.38968	IFNG
171	ENSG00000007968.6	2323.21	1.25645	0.153191	8.20187	2.36683e-16	3.59951e-15	2.38908	E2F2
7886	ENSG00000148908.13	2959.71	1.25622	0.142982	8.78588	1.55141e-18	3.11272e-17	2.38869	RGS10
14882	ENSG00000240403.4	23.5368	1.25509	0.204168	6.14733	7.87965e-10	5.10051e-09	2.38682	KIR3DL2
9752	ENSG00000164733.19	42461.2	1.25479	0.125909	9.96583	2.15068e-23	6.69052e-22	2.38632	CTSB
8034	ENSG00000150907.6	2448.47	1.25471	0.163585	7.67004	1.71938e-14	2.15574e-13	2.38618	FOXO1
12096	ENSG00000179593.14	41.7037	1.25353	0.284224	4.41035	1.03203e-05	3.27011e-05	2.38424	ALOX15B
412	ENSG00000027697.11	11035.6	1.25131	0.120592	10.3764	3.17551e-25	1.17937e-23	2.38058	IFNGR1
5239	ENSG00000128266.8	102.406	1.25125	0.224779	5.56657	2.59802e-08	1.30733e-07	2.38047	GNAZ
2690	ENSG00000105131.6	18.4427	1.251	0.21478	5.82456	5.72633e-09	3.23483e-08	2.38006	EPHX3
3619	ENSG00000112715.19	5278.87	1.25026	0.195135	6.40714	1.48271e-10	1.0824e-09	2.37883	VEGFA
7476	ENSG00000144802.10	22492.1	1.25009	0.1333	9.37799	6.72443e-21	1.67418e-19	2.37856	NFKBIZ
8091	ENSG00000151491.11	1639.44	1.24961	0.19687	6.34738	2.19014e-10	1.55337e-09	2.37777	EPS8
10655	ENSG00000169248.11	14.0026	1.24811	0.257215	4.85238	1.21989e-06	4.5925e-06	2.37529	CXCL11
6875	ENSG00000140105.16	17940.7	1.24723	0.110895	11.247	2.39732e-29	1.24297e-27	2.37386	WARS
11661	ENSG00000175793.11	47.0245	1.24569	0.231155	5.38897	7.08608e-08	3.29064e-07	2.37132	SFN
177	ENSG00000008130.14	10742.5	1.24496	0.0909815	13.6836	1.27206e-42	2.35106e-40	2.37011	NADK
7193	ENSG00000142910.14	95.9718	1.24471	0.273716	4.54747	5.42953e-06	1.8041e-05	2.36971	TINAGL1
2866	ENSG00000106003.11	3084.15	1.24449	0.145867	8.53166	1.44261e-17	2.5294e-16	2.36934	LFNG
5384	ENSG00000129673.8	43.6132	1.24386	0.15501	8.02442	1.02007e-15	1.45289e-14	2.36832	AANAT
2575	ENSG00000104332.10	17.3724	1.2437	0.365468	3.40303	0.000666429	0.00149161	2.36805	SFRP1
10871	ENSG00000170525.17	13333.4	1.24293	0.171465	7.24888	4.20233e-13	4.46978e-12	2.36678	PFKFB3
7730	ENSG00000147231.12	47.4273	1.24215	0.188072	6.60467	3.98414e-11	3.18367e-10	2.36551	CXorf57
13353	ENSG00000189013.13	33.1035	1.24209	0.207342	5.99052	2.09175e-09	1.26927e-08	2.3654	KIR2DL4
5920	ENSG00000133808.4	389.969	1.24152	0.162758	7.62801	2.3841e-14	2.9422e-13	2.36447	MICALCL
1620	ENSG00000089159.14	12420.7	1.24116	0.121924	10.1798	2.44054e-24	8.33498e-23	2.36388	PXN
11077	ENSG00000171812.9	447.983	1.23954	0.234804	5.27906	1.29848e-07	5.77062e-07	2.36124	COL8A2
7117	ENSG00000142089.14	8158.2	1.23937	0.186155	6.65774	2.78061e-11	2.27755e-10	2.36096	IFITM3
1064	ENSG00000072401.13	2978.76	1.23878	0.113393	10.9246	8.79354e-28	3.9358e-26	2.35998	UBE2D1
3219	ENSG00000109103.10	4225.88	1.23846	0.107526	11.5178	1.07282e-30	6.40838e-29	2.35947	UNC119
3181	ENSG00000108821.12	88.3958	1.23738	0.250524	4.93917	7.84568e-07	3.05921e-06	2.3577	COL1A1
5121	ENSG00000126822.14	3006.76	1.23525	0.166312	7.42731	1.10826e-13	1.26074e-12	2.35422	PLEKHG3
15135	ENSG00000255398.2	483.559	1.23335	0.206414	5.97511	2.29932e-09	1.38559e-08	2.35112	HCAR3
6901	ENSG00000140368.11	6228.14	1.23196	0.129584	9.50702	1.9621e-21	5.02847e-20	2.34886	PSTPIP1
11518	ENSG00000174791.9	1048.04	1.23163	0.150315	8.19365	2.53414e-16	3.83909e-15	2.34832	RIN1
3251	ENSG00000109501.12	152.852	1.22984	0.225529	5.45315	4.94864e-08	2.36589e-07	2.34541	WFS1
3365	ENSG00000110719.8	21919.9	1.22851	0.103893	11.8248	2.90569e-32	2.00212e-30	2.34325	TCIRG1
10057	ENSG00000166278.13	1083.95	1.22799	0.269011	4.56484	4.99878e-06	1.67087e-05	2.34241	C2
11821	ENSG00000177238.12	85.1405	1.22796	0.218225	5.62704	1.83325e-08	9.48005e-08	2.34235	TRIM72
5661	ENSG00000131759.16	7404.6	1.22792	0.101245	12.1282	7.48937e-34	5.97249e-32	2.34228	RARA
13083	ENSG00000187037.7	831.776	1.22714	0.153418	7.99873	1.25714e-15	1.76494e-14	2.34103	GPR141
9972	ENSG00000165886.4	829.693	1.2263	0.124379	9.85936	6.24442e-23	1.83408e-21	2.33965	UBTD1
8727	ENSG00000158186.11	679.487	1.22598	0.239193	5.1255	2.96745e-07	1.24217e-06	2.33915	MRAS
13996	ENSG00000198736.10	5662.96	1.22488	0.140996	8.68733	3.71063e-18	7.06594e-17	2.33736	MSRB1
11707	ENSG00000176170.12	634.578	1.22438	0.164373	7.44878	9.42043e-14	1.08342e-12	2.33655	SPHK1
4124	ENSG00000117090.13	419.664	1.22271	0.181404	6.74028	1.58078e-11	1.34021e-10	2.33385	SLAMF1
2732	ENSG00000105352.9	1748.4	1.22226	0.159285	7.67338	1.6752e-14	2.10203e-13	2.33311	CEACAM4
14220	ENSG00000204397.6	2179.69	1.22211	0.0985059	12.4064	2.41139e-35	2.26844e-33	2.33287	CARD16
6095	ENSG00000135074.14	1581.91	1.2206	0.162721	7.50116	6.32533e-14	7.42128e-13	2.33044	ADAM19
3599	ENSG00000112561.16	2269.61	1.21961	0.131828	9.25154	2.21285e-20	5.24342e-19	2.32884	TFEB
5621	ENSG00000131435.11	42.9493	1.21949	0.283877	4.29585	1.74027e-05	5.2637e-05	2.32865	PDLIM4
9747	ENSG00000164692.16	68.9237	1.21868	0.3966	3.07283	0.00212041	0.00430995	2.32734	COL1A2
3533	ENSG00000112053.12	777.273	1.2184	0.174843	6.96854	3.20242e-12	2.99821e-11	2.32689	SLC26A8
6306	ENSG00000136250.10	11327.5	1.21825	0.149133	8.16889	3.11245e-16	4.65239e-15	2.32665	AOAH
8182	ENSG00000152380.8	367.273	1.21749	0.127775	9.52841	1.59705e-21	4.12658e-20	2.32542	FAM151B
10344	ENSG00000167676.3	434.43	1.21662	0.166784	7.29458	2.99585e-13	3.24361e-12	2.32401	PLIN4
15479	ENSG00000274209.3	23.2812	1.21467	0.236462	5.13684	2.79398e-07	1.17456e-06	2.32087	ANTXRL
7995	ENSG00000150337.12	2050.25	1.2142	0.161545	7.51614	5.64151e-14	6.67883e-13	2.32011	FCGR1A
14926	ENSG00000242265.4	49.0529	1.21379	0.234715	5.17134	2.32417e-07	9.90578e-07	2.31946	PEG10
10538	ENSG00000168646.11	50.3861	1.21348	0.1919	6.32353	2.55663e-10	1.79066e-09	2.31897	AXIN2
12428	ENSG00000182580.2	292.868	1.21311	0.252443	4.8055	1.54363e-06	5.70599e-06	2.31838	EPHB3
4995	ENSG00000125753.12	21025.7	1.21298	0.0896034	13.5373	9.42421e-42	1.62697e-39	2.31817	VASP
3249	ENSG00000109472.12	36.0997	1.2121	0.342958	3.53426	0.00040892	0.000952712	2.31675	CPE
6828	ENSG00000139679.14	3446.89	1.21185	0.210762	5.74985	8.93209e-09	4.84876e-08	2.31634	LPAR6
5022	ENSG00000125869.8	849.384	1.2107	0.416087	2.90973	0.00361741	0.00701513	2.3145	LAMP5
14168	ENSG00000204186.6	163.15	1.20984	0.211884	5.7099	1.13042e-08	6.03016e-08	2.31311	ZDBF2
14960	ENSG00000243649.7	76.4359	1.20942	0.181728	6.65511	2.8309e-11	2.31512e-10	2.31245	CFB
8108	ENSG00000151651.14	14462.5	1.20882	0.14735	8.20372	2.33057e-16	3.54779e-15	2.31149	ADAM8
13488	ENSG00000196415.8	34005.2	1.20726	0.254078	4.75155	2.01864e-06	7.2903e-06	2.30899	PRTN3
5998	ENSG00000134352.18	6674.63	1.20724	0.1225	9.85498	6.52268e-23	1.91178e-21	2.30895	IL6ST
6847	ENSG00000139890.8	256.282	1.20655	0.191573	6.29814	3.01248e-10	2.08209e-09	2.30785	REM2
5861	ENSG00000133169.5	1998.04	1.20582	0.294218	4.09839	4.16041e-05	0.000116986	2.30668	BEX1
12987	ENSG00000186310.9	77.3521	1.20453	0.268938	4.47886	7.50432e-06	2.42928e-05	2.30463	NAP1L3
6262	ENSG00000136040.7	8615.34	1.20438	0.140092	8.59707	8.17795e-18	1.46829e-16	2.30439	PLXNC1
7141	ENSG00000142408.2	53.4376	1.20412	0.244279	4.92931	8.25218e-07	3.20364e-06	2.30397	CACNG8
12983	ENSG00000186281.11	209.906	1.20271	0.290269	4.14344	3.42127e-05	9.7653e-05	2.30172	GPAT2
15021	ENSG00000248993.1	1.88749	1.20222	0.248663	4.83473	1.33326e-06	4.98464e-06	2.30093	XXbac-BPG181M17.5
9608	ENSG00000164088.16	4651	1.20131	0.10881	11.0404	2.43979e-28	1.16857e-26	2.29948	PPM1M
14983	ENSG00000244355.6	3.62237	1.20104	0.297889	4.03184	5.53427e-05	0.000151999	2.29906	LY6G6D
9076	ENSG00000161243.7	11.7492	1.20055	0.262306	4.57691	4.71901e-06	1.58409e-05	2.29828	FBXO27
9483	ENSG00000163687.12	38.5518	1.20033	0.30039	3.9959	6.44496e-05	0.000174569	2.29792	DNASE1L3
10252	ENSG00000167244.16	52.1398	1.19841	0.257634	4.65159	3.29393e-06	1.14007e-05	2.29486	IGF2
6633	ENSG00000138207.11	25.2598	1.19745	0.313186	3.82345	0.000131599	0.000336603	2.29334	RBP4
9887	ENSG00000165474.5	12.5114	1.19744	0.376485	3.18057	0.00146986	0.00309165	2.29332	GJB2
13797	ENSG00000197860.8	2418.13	1.19705	0.106616	11.2276	2.9842e-29	1.50745e-27	2.2927	SGTB
212	ENSG00000009950.14	104.432	1.19564	0.297655	4.01688	5.89745e-05	0.000161073	2.29047	MLXIPL
11591	ENSG00000175274.17	4723.9	1.19466	0.161867	7.38048	1.57725e-13	1.76611e-12	2.2889	TP53I11
3218	ENSG00000109099.12	321.296	1.19433	0.272876	4.37681	1.2043e-05	3.75984e-05	2.28838	PMP22
1856	ENSG00000099308.9	5440.87	1.19422	0.102453	11.6562	2.13261e-31	1.38444e-29	2.28821	MAST3
6870	ENSG00000140044.11	5501.37	1.19403	0.134963	8.84714	8.97917e-19	1.84155e-17	2.28791	JDP2
2719	ENSG00000105270.13	1205.24	1.1933	0.234874	5.08061	3.76219e-07	1.54359e-06	2.28676	CLIP3
6467	ENSG00000137265.13	966.978	1.1921	0.201892	5.90465	3.53386e-09	2.07075e-08	2.28486	IRF4
11310	ENSG00000173212.4	19.7893	1.1921	0.246603	4.83408	1.3376e-06	4.99849e-06	2.28485	MAB21L3
1528	ENSG00000087086.12	207951	1.19168	0.105844	11.2588	2.09533e-29	1.10092e-27	2.28419	FTL
4403	ENSG00000119915.4	54.3472	1.19156	0.276184	4.31438	1.60051e-05	4.87667e-05	2.284	ELOVL3
125	ENSG00000006606.7	2.74389	1.19103	0.388913	3.06245	0.00219536	0.00445135	2.28315	CCL26
3630	ENSG00000112799.7	3287.97	1.19101	0.213759	5.57171	2.52251e-08	1.27341e-07	2.28312	LY86
13800	ENSG00000197872.10	4225.92	1.19088	0.137928	8.63405	5.92166e-18	1.08934e-16	2.28292	FAM49A
14238	ENSG00000204482.9	11689.7	1.19071	0.120678	9.8668	5.79852e-23	1.71553e-21	2.28264	LST1
15407	ENSG00000269948.4	25.4603	1.19069	0.156105	7.62748	2.39378e-14	2.95183e-13	2.28261	RP11-248J23.6
13408	ENSG00000189420.8	523.54	1.19004	0.168019	7.08279	1.41282e-12	1.38289e-11	2.28159	ZFP92
12315	ENSG00000181690.6	511.801	1.18875	0.247026	4.81223	1.49252e-06	5.53149e-06	2.27954	PLAG1
8688	ENSG00000157827.18	587.294	1.18806	0.170282	6.97704	3.0146e-12	2.83419e-11	2.27847	FMNL2
1276	ENSG00000078401.6	84.13	1.18793	0.221193	5.37053	7.85077e-08	3.62752e-07	2.27825	EDN1
14953	ENSG00000243440.5	8.02411	1.18762	0.229084	5.18423	2.16907e-07	9.29771e-07	2.27777	AF165138.7
3834	ENSG00000114923.15	243.306	1.18753	0.251044	4.73035	2.24133e-06	8.01715e-06	2.27762	SLC4A3
3974	ENSG00000115896.14	546.485	1.18692	0.217596	5.45466	4.90657e-08	2.34792e-07	2.27665	PLCL1
10686	ENSG00000169442.7	12152	1.18622	0.183849	6.45215	1.10277e-10	8.20681e-10	2.27556	CD52
7399	ENSG00000144130.10	30.7869	1.18443	0.156572	7.56473	3.88666e-14	4.68247e-13	2.27273	NT5DC4
2142	ENSG00000100906.9	56194.4	1.18221	0.158027	7.48104	7.37354e-14	8.55527e-13	2.26924	NFKBIA
10676	ENSG00000169398.18	1377.74	1.18162	0.233888	5.05206	4.37061e-07	1.77422e-06	2.26831	PTK2
10733	ENSG00000169744.11	11.1856	1.18069	0.24574	4.80463	1.55038e-06	5.72823e-06	2.26685	LDB2
8609	ENSG00000156966.6	1025.61	1.17989	0.241171	4.89236	9.96346e-07	3.81864e-06	2.2656	B3GNT7
11318	ENSG00000173258.11	37.4164	1.1796	0.206827	5.70333	1.17493e-08	6.25486e-08	2.26514	ZNF483
13318	ENSG00000188763.4	12.2357	1.17958	0.280825	4.20041	2.66427e-05	7.75248e-05	2.26511	FZD9
4218	ENSG00000117984.11	50544.9	1.17842	0.122382	9.62901	6.0309e-22	1.60043e-20	2.26329	CTSD
2766	ENSG00000105499.12	129.933	1.17784	0.187505	6.28168	3.34944e-10	2.28384e-09	2.26238	PLA2G4C
3397	ENSG00000111046.3	8.66166	1.17669	0.31607	3.72288	0.000196965	0.00048691	2.26058	MYF6
4598	ENSG00000121933.16	295.664	1.17622	0.174948	6.72327	1.77693e-11	1.49521e-10	2.25985	ADORA3
15349	ENSG00000267206.4	98.5673	1.17607	0.358102	3.28416	0.00102286	0.00221704	2.2596	LCN6
5491	ENSG00000130592.12	33284.1	1.17606	0.150878	7.79472	6.455e-15	8.47893e-14	2.25958	LSP1
3045	ENSG00000107738.18	47876.2	1.17584	0.120653	9.74559	1.92658e-22	5.36641e-21	2.25924	C10orf54
5787	ENSG00000132694.17	4416.91	1.175	0.16021	7.33412	2.23188e-13	2.45023e-12	2.25792	ARHGEF11
5489	ENSG00000130589.15	5762.23	1.17473	0.137623	8.53581	1.39172e-17	2.44563e-16	2.2575	HELZ2
2854	ENSG00000105963.12	1693.25	1.17452	0.124159	9.45981	3.08491e-21	7.82938e-20	2.25718	ADAP1
14538	ENSG00000213949.7	254.257	1.17428	0.213917	5.48942	4.03258e-08	1.96014e-07	2.2568	ITGA1
13363	ENSG00000189060.5	37626.3	1.17355	0.211913	5.53787	3.06165e-08	1.52018e-07	2.25566	H1F0
3652	ENSG00000113088.5	311.355	1.1734	0.18819	6.23516	4.51309e-10	3.01833e-09	2.25542	GZMK
3625	ENSG00000112769.17	9.61205	1.17283	0.314594	3.72806	0.000192956	0.000477754	2.25453	LAMA4
7774	ENSG00000147655.9	44.5906	1.17279	0.310356	3.77887	0.000157543	0.000396698	2.25448	RSPO2
3525	ENSG00000111913.14	18150	1.17042	0.122421	9.56061	1.1707e-21	3.04498e-20	2.25077	FAM65B
9452	ENSG00000163600.11	228.145	1.17035	0.203616	5.74784	9.03903e-09	4.89835e-08	2.25067	ICOS
6539	ENSG00000137752.21	6259.77	1.17026	0.115499	10.1322	3.97549e-24	1.33166e-22	2.25052	CASP1
120	ENSG00000006459.9	6110.23	1.16923	0.130921	8.93076	4.23084e-19	8.88589e-18	2.24891	KDM7A
14094	ENSG00000198951.10	7491.02	1.16705	0.113901	10.2462	1.23087e-24	4.29712e-23	2.24553	NAGA
8590	ENSG00000156711.15	1827.42	1.16694	0.125714	9.28251	1.65536e-20	3.94026e-19	2.24535	MAPK13
2286	ENSG00000101846.6	1931.27	1.16456	0.143709	8.10357	5.33684e-16	7.85035e-15	2.24165	STS
13438	ENSG00000196189.11	7810.17	1.16282	0.136477	8.52023	1.59236e-17	2.77955e-16	2.23894	SEMA4A
870	ENSG00000066336.10	29622.9	1.16196	0.0963457	12.0603	1.71142e-33	1.33763e-31	2.23761	SPI1
7139	ENSG00000142347.15	42102.8	1.16191	0.0889224	13.0666	5.11152e-39	6.58213e-37	2.23754	MYO1F
1926	ENSG00000100031.17	2289.13	1.1612	0.15495	7.494	6.68055e-14	7.80889e-13	2.23643	GGT1
13217	ENSG00000188056.10	211.891	1.1611	0.254202	4.56762	4.93288e-06	1.6513e-05	2.23627	TREML4
4763	ENSG00000123685.7	138.61	1.16025	0.177208	6.54738	5.85569e-11	4.56541e-10	2.23496	BATF3
7055	ENSG00000141526.13	8621.04	1.16015	0.115079	10.0813	6.6849e-24	2.17883e-22	2.2348	SLC16A3
8997	ENSG00000160588.8	888.218	1.15964	0.123972	9.35403	8.43737e-21	2.08414e-19	2.23402	MPZL3
14773	ENSG00000231389.6	29629.7	1.15789	0.178429	6.48934	8.62106e-11	6.52708e-10	2.23131	HLA-DPA1
15366	ENSG00000267795.4	16.4319	1.15784	0.208353	5.55712	2.7427e-08	1.37397e-07	2.23124	SMIM22
7169	ENSG00000142634.11	25547.4	1.15733	0.0952236	12.1539	5.47204e-34	4.43123e-32	2.23045	EFHD2
9377	ENSG00000163328.12	461.183	1.15698	0.126855	9.12051	7.47747e-20	1.68538e-18	2.2299	GPR155
13209	ENSG00000188015.8	18.7298	1.15618	0.163607	7.06684	1.58503e-12	1.5426e-11	2.22867	S100A3
12076	ENSG00000179388.8	1460.24	1.1552	0.250115	4.61867	3.86201e-06	1.31839e-05	2.22715	EGR3
5411	ENSG00000130052.12	1895.17	1.15493	0.174883	6.604	4.00206e-11	3.19636e-10	2.22673	STARD8
5566	ENSG00000131018.21	10252.7	1.15469	0.133521	8.64796	5.24259e-18	9.74688e-17	2.22636	SYNE1
6010	ENSG00000134463.13	371.512	1.15429	0.1555	7.42311	1.14404e-13	1.29768e-12	2.22575	ECHDC3
2983	ENSG00000106952.6	1582.81	1.15425	0.168161	6.86395	6.69811e-12	5.95851e-11	2.22568	TNFSF8
6735	ENSG00000138829.9	2439.17	1.15412	0.239803	4.81277	1.48854e-06	5.51924e-06	2.22548	FBN2
13122	ENSG00000187479.5	184.592	1.154	0.233099	4.95066	7.39615e-07	2.89039e-06	2.22529	C11orf96
4137	ENSG00000117215.13	23.692	1.15246	0.287078	4.01446	5.95815e-05	0.000162448	2.22293	PLA2G2D
5481	ENSG00000130529.14	868.897	1.1524	0.279688	4.1203	3.78378e-05	0.000107085	2.22283	TRPM4
12712	ENSG00000184588.16	6780.92	1.14829	0.184232	6.23285	4.5802e-10	3.06061e-09	2.21652	PDE4B
13888	ENSG00000198223.13	4174.7	1.14803	0.126542	9.07227	1.16559e-19	2.57545e-18	2.21611	CSF2RA
9469	ENSG00000163637.10	18.2787	1.14707	0.343304	3.34127	0.000833948	0.00183646	2.21464	PRICKLE2
12975	ENSG00000186205.11	3209.95	1.14564	0.211088	5.42733	5.7202e-08	2.71002e-07	2.21245	2025-03-01
11625	ENSG00000175505.10	523.794	1.14497	0.156634	7.30982	2.67502e-13	2.91432e-12	2.21141	CLCF1
15627	ENSG00000279468.1	9.49057	1.144	0.246968	4.63219	3.61825e-06	1.24165e-05	2.20993	AC114494.1
13191	ENSG00000187912.10	141.165	1.14391	0.191608	5.97006	2.3717e-09	1.42538e-08	2.20979	CLEC17A
11476	ENSG00000174469.16	52.5159	1.14333	0.252307	4.53148	5.8571e-06	1.93066e-05	2.2089	CNTNAP2
2212	ENSG00000101280.7	15.7266	1.13898	0.197572	5.76486	8.17255e-09	4.46577e-08	2.20225	ANGPT4
1756	ENSG00000092529.21	356.957	1.13795	0.136154	8.35781	6.38948e-17	1.04561e-15	2.20068	CAPN3
2894	ENSG00000106178.5	66.5378	1.13787	0.313952	3.62434	0.000289701	0.000693887	2.20055	CCL24
7582	ENSG00000145819.14	7235.85	1.13731	0.107201	10.6091	2.70252e-26	1.08585e-24	2.19971	ARHGAP26
15576	ENSG00000278195.1	37.247	1.13565	0.18797	6.04166	1.52538e-09	9.44941e-09	2.19717	SSTR3
7203	ENSG00000143061.16	82.3218	1.13561	0.239699	4.73765	2.16211e-06	7.7585e-06	2.19711	IGSF3
8438	ENSG00000155093.16	681.313	1.13455	0.188539	6.0176	1.77025e-09	1.08891e-08	2.1955	PTPRN2
9297	ENSG00000162909.16	15575.5	1.1345	0.121901	9.30673	1.31829e-20	3.18131e-19	2.19543	CAPN2
13688	ENSG00000197329.10	10841.1	1.13228	0.18086	6.26053	3.8368e-10	2.59029e-09	2.19205	PELI1
9746	ENSG00000164691.15	9458.61	1.1317	0.117351	9.64369	5.22737e-22	1.39901e-20	2.19117	TAGAP
3765	ENSG00000114315.3	75.1604	1.13081	0.247576	4.56752	4.93527e-06	1.65175e-05	2.18981	HES1
12396	ENSG00000182327.7	52.0479	1.13034	0.156366	7.22883	4.87159e-13	5.12953e-12	2.18911	GLTPD2
2971	ENSG00000106789.11	2815.56	1.1302	0.152274	7.42212	1.15262e-13	1.30647e-12	2.18889	CORO2A
11275	ENSG00000172987.11	5.45238	1.12984	0.365441	3.09171	0.00199008	0.00407245	2.18834	HPSE2
5670	ENSG00000131831.16	4.40112	1.12976	0.262666	4.30115	1.69913e-05	5.1482e-05	2.18823	RAI2
3405	ENSG00000111144.8	24502.9	1.12967	0.0937721	12.047	2.0109e-33	1.54859e-31	2.18809	LTA4H
6573	ENSG00000137877.9	207.776	1.12948	0.156377	7.2228	5.09275e-13	5.33079e-12	2.1878	SPTBN5
8910	ENSG00000160013.7	843.344	1.12829	0.185668	6.0769	1.22524e-09	7.72105e-09	2.18599	PTGIR
13954	ENSG00000198576.3	107.088	1.12758	0.236113	4.7756	1.79171e-06	6.54296e-06	2.18492	ARC
12764	ENSG00000184985.15	342.35	1.12717	0.241212	4.67295	2.96907e-06	1.03654e-05	2.1843	SORCS2
5887	ENSG00000133433.9	5.1939	1.12685	0.334888	3.36485	0.000765864	0.00169844	2.18381	GSTT2B
11941	ENSG00000178209.13	49206.7	1.12682	0.116167	9.70001	3.01468e-22	8.20807e-21	2.18378	PLEC
12179	ENSG00000180383.3	2.27343	1.12617	0.390026	2.88742	0.00388421	0.00748265	2.18278	DEFB124
4604	ENSG00000121989.13	284.013	1.12614	0.177278	6.35239	2.11995e-10	1.50814e-09	2.18274	ACVR2A
11400	ENSG00000173846.11	5073.97	1.12528	0.14623	7.69525	1.41221e-14	1.79496e-13	2.18144	PLK3
14161	ENSG00000204160.10	6521.47	1.12498	0.120066	9.36966	7.27682e-21	1.80884e-19	2.18098	ZDHHC18
12586	ENSG00000183729.3	40.7477	1.12493	0.240534	4.67682	2.91362e-06	1.01922e-05	2.18092	NPBWR1
3639	ENSG00000112936.17	20.3066	1.12479	0.307852	3.65368	0.000258512	0.000625574	2.1807	C7
5565	ENSG00000131016.15	207.435	1.12466	0.250014	4.49841	6.8462e-06	2.22771e-05	2.18051	AKAP12
15330	ENSG00000266028.6	5483.45	1.12425	0.099108	11.3437	7.97033e-30	4.39347e-28	2.17988	SRGAP2
12201	ENSG00000180611.6	65.523	1.12269	0.241935	4.64044	3.47664e-06	1.19934e-05	2.17752	MB21D2
12276	ENSG00000181274.6	4116.13	1.12214	0.109459	10.2516	1.16358e-24	4.07123e-23	2.17669	FRAT2
11988	ENSG00000178732.5	31.8815	1.12191	0.205447	5.46079	4.74007e-08	2.27936e-07	2.17634	GP5
4404	ENSG00000119917.12	3416.48	1.12182	0.175971	6.37502	1.82941e-10	1.31534e-09	2.17621	IFIT3
11247	ENSG00000172824.13	290.849	1.12149	0.222053	5.05055	4.40529e-07	1.78783e-06	2.17572	CES4A
1853	ENSG00000099282.8	79.5113	1.12134	0.235904	4.75339	2.00033e-06	7.23416e-06	2.17549	TSPAN15
235	ENSG00000010610.8	12883.2	1.12033	0.174829	6.40814	1.47308e-10	1.07587e-09	2.17396	CD4
7810	ENSG00000148175.11	17929.1	1.12026	0.123574	9.06555	1.23981e-19	2.73559e-18	2.17386	STOM
9882	ENSG00000165424.6	812.565	1.12018	0.138793	8.07092	6.97728e-16	1.014e-14	2.17375	ZCCHC24
13750	ENSG00000197614.9	13.9522	1.12005	0.39042	2.86883	0.00411995	0.00789804	2.17354	MFAP5
10420	ENSG00000167996.14	59092.1	1.11983	0.144309	7.75994	8.49697e-15	1.10047e-13	2.17321	FTH1
3318	ENSG00000110092.3	349.527	1.11978	0.242912	4.60983	4.02993e-06	1.37154e-05	2.17314	CCND1
14198	ENSG00000204334.7	1.86381	1.11953	0.486318	2.30205	0.0213326	0.0349136	2.17276	ERICH2
11179	ENSG00000172380.5	25.7649	1.11893	0.302546	3.69838	0.000216978	0.000532282	2.17186	GNG12
718	ENSG00000059728.9	22243.3	1.11886	0.146704	7.62666	2.40915e-14	2.96845e-13	2.17175	MXD1
1720	ENSG00000091592.14	11992.2	1.11814	0.123072	9.08521	1.03494e-19	2.30296e-18	2.17066	NLRP1
13943	ENSG00000198523.5	19.368	1.11791	0.219254	5.09873	3.41942e-07	1.41403e-06	2.17033	PLN
7299	ENSG00000143502.13	24.9582	1.11709	0.189871	5.88341	4.01904e-09	2.33589e-08	2.16909	SUSD4
4113	ENSG00000116985.9	452.547	1.11692	0.162056	6.89217	5.49478e-12	4.94971e-11	2.16883	BMP8B
6267	ENSG00000136052.8	118.741	1.11689	0.178006	6.27447	3.50835e-10	2.38186e-09	2.1688	SLC41A2
4796	ENSG00000124134.7	19.112	1.11684	0.219611	5.08554	3.66589e-07	1.50802e-06	2.16872	KCNS1
6702	ENSG00000138678.9	1890.03	1.11605	0.174586	6.39257	1.63121e-10	1.18585e-09	2.16753	AGPAT9
14248	ENSG00000204538.3	1.12901	1.116	0.375991	2.96816	0.00299588	0.00591718	2.16746	PSORS1C2
9575	ENSG00000164023.13	2230.43	1.11595	0.194871	5.72661	1.02456e-08	5.4991e-08	2.16738	SGMS2
2663	ENSG00000104936.16	369.008	1.11487	0.162951	6.84176	7.82242e-12	6.88075e-11	2.16576	DMPK
2774	ENSG00000105520.9	2991.17	1.11423	0.113904	9.78224	1.34211e-22	3.81967e-21	2.1648	LPPR2
10237	ENSG00000167157.10	1.88702	1.11354	0.350075	3.18087	0.00146834	0.00308887	2.16376	PRRX2
13958	ENSG00000198598.5	906.442	1.11256	0.191143	5.82058	5.8643e-09	3.30583e-08	2.16229	MMP17
11869	ENSG00000177663.12	27176.8	1.11253	0.134379	8.27906	1.24156e-16	1.93501e-15	2.16225	IL17RA
6195	ENSG00000135677.9	20564.4	1.11	0.112988	9.82402	8.87362e-23	2.57204e-21	2.15845	GNS
13475	ENSG00000196368.4	25.7777	1.10944	0.267393	4.14909	3.33801e-05	9.54325e-05	2.15761	NUDT11
653	ENSG00000054654.14	3832.87	1.10892	0.174781	6.34463	2.22957e-10	1.57919e-09	2.15684	SYNE2
12301	ENSG00000181577.14	22.7612	1.10753	0.241532	4.58543	4.53056e-06	1.52507e-05	2.15476	C6orf223
3571	ENSG00000112299.7	3894.41	1.10734	0.2105	5.26051	1.43656e-07	6.33056e-07	2.15448	VNN1
10371	ENSG00000167772.10	84.0857	1.10709	0.23144	4.7835	1.72272e-06	6.3101e-06	2.15411	ANGPTL4
1963	ENSG00000100167.18	28.4566	1.10694	0.237532	4.66018	3.15937e-06	1.09736e-05	2.15389	2025-09-03
3939	ENSG00000115604.9	1155.04	1.10471	0.205857	5.36639	8.03295e-08	3.70624e-07	2.15055	IL18R1
1263	ENSG00000078081.6	53.877	1.10442	0.20595	5.36254	8.20599e-08	3.77319e-07	2.15012	LAMP3
9275	ENSG00000162783.10	9525.5	1.10436	0.132369	8.34306	7.239e-17	1.17484e-15	2.15004	IER5
968	ENSG00000069535.13	12.9803	1.10219	0.346355	3.18226	0.00146133	0.00307493	2.1468	MAOB
4358	ENSG00000119655.7	9570.29	1.10172	0.0962417	11.4474	2.42334e-30	1.41527e-28	2.1461	NPC2
14186	ENSG00000204287.12	94911.8	1.10166	0.173978	6.33221	2.41674e-10	1.69723e-09	2.14602	HLA-DRA
13126	ENSG00000187513.8	24.0709	1.10132	0.242885	4.53432	5.779e-06	1.90997e-05	2.14551	GJA4
9006	ENSG00000160683.4	18.7984	1.10077	0.207809	5.29701	1.17713e-07	5.26406e-07	2.14468	CXCR5
3977	ENSG00000115919.13	2063.29	1.1	0.189778	5.79624	6.78169e-09	3.76069e-08	2.14355	KYNU
14311	ENSG00000205038.10	27.0077	1.09969	0.252534	4.35463	1.33293e-05	4.13433e-05	2.14309	PKHD1L1
4666	ENSG00000122694.14	10984.7	1.0982	0.11284	9.73236	2.1944e-22	6.06937e-21	2.14087	GLIPR2
742	ENSG00000061676.13	127.097	1.09818	0.215587	5.09388	3.50813e-07	1.4491e-06	2.14084	NCKAP1
3968	ENSG00000115841.18	279.652	1.09581	0.15841	6.91758	4.5942e-12	4.19377e-11	2.13733	RMDN2
4798	ENSG00000124145.6	1771.45	1.09425	0.210243	5.20469	1.94322e-07	8.39141e-07	2.13502	SDC4
4551	ENSG00000121380.11	28.9046	1.09123	0.293449	3.71864	0.0002003	0.000494456	2.13056	BCL2L14
13422	ENSG00000196126.9	30981.7	1.09053	0.172671	6.31564	2.69038e-10	1.87598e-09	2.12952	HLA-DRB1
4257	ENSG00000118503.13	30234	1.0885	0.18934	5.74891	8.98232e-09	4.87266e-08	2.12653	TNFAIP3
11771	ENSG00000176845.11	4064.82	1.08811	0.155457	6.99945	2.5697e-12	2.43633e-11	2.12596	METRNL
10418	ENSG00000167994.10	192.423	1.08661	0.256854	4.23046	2.33215e-05	6.86234e-05	2.12374	RAB3IL1
1654	ENSG00000090013.8	3074.62	1.08585	0.121074	8.9685	3.00588e-19	6.38139e-18	2.12263	BLVRB
3699	ENSG00000113552.14	1842.33	1.08576	0.149592	7.25813	3.92488e-13	4.206e-12	2.12249	GNPDA1
5892	ENSG00000133488.13	36.7564	1.08434	0.327539	3.31057	0.000931047	0.00203309	2.12041	SEC14L4
2200	ENSG00000101213.6	369.507	1.08401	0.176676	6.13558	8.48491e-10	5.44963e-09	2.11992	PTK6
3282	ENSG00000109819.7	374.573	1.08333	0.369413	2.93258	0.00336157	0.00656436	2.11893	PPARGC1A
1888	ENSG00000099860.7	11395.7	1.08215	0.170799	6.33579	2.36122e-10	1.66494e-09	2.11719	GADD45B
8257	ENSG00000153094.20	3803.08	1.08151	0.161883	6.6808	2.37641e-11	1.96595e-10	2.11625	BCL2L11
2537	ENSG00000103966.8	3418.15	1.07988	0.130184	8.29499	1.08591e-16	1.71454e-15	2.11386	EHD4
3522	ENSG00000111907.19	26.5968	1.07783	0.275903	3.90656	9.36176e-05	0.000245695	2.11086	TPD52L1
6980	ENSG00000140961.11	124.493	1.07736	0.147407	7.30875	2.69637e-13	2.93434e-12	2.11018	OSGIN1
1236	ENSG00000077238.12	8369.7	1.07704	0.115761	9.30404	1.35202e-20	3.25771e-19	2.10971	IL4R
2003	ENSG00000100300.16	9659.76	1.07684	0.108397	9.93425	2.9539e-23	9.01084e-22	2.10941	TSPO
1158	ENSG00000075223.12	336.477	1.07563	0.279922	3.84262	0.000121729	0.000313041	2.10765	SEMA3C
4439	ENSG00000120217.12	157.326	1.0754	0.198222	5.42525	5.78736e-08	2.73689e-07	2.10731	CD274
13544	ENSG00000196639.6	44.0481	1.07535	0.267043	4.02687	5.65233e-05	0.000154998	2.10723	HRH1
11986	ENSG00000178719.15	15250.4	1.07533	0.116522	9.22848	2.7449e-20	6.4458e-19	2.1072	GRINA
11278	ENSG00000173011.11	2976.47	1.07403	0.108693	9.88124	5.02077e-23	1.49387e-21	2.1053	TADA2B
9267	ENSG00000162746.13	112.455	1.07329	0.182294	5.88768	3.91651e-09	2.27883e-08	2.10423	FCRLB
2387	ENSG00000102760.12	6447.14	1.07315	0.178888	5.99901	1.98527e-09	1.21073e-08	2.10402	RGCC
6024	ENSG00000134569.8	225.454	1.07301	0.263069	4.07881	4.52669e-05	0.000126403	2.10381	LRP4
3307	ENSG00000110057.6	7006.28	1.07287	0.105678	10.1523	3.23793e-24	1.09393e-22	2.10361	UNC93B1
5289	ENSG00000128683.12	44.1711	1.07275	0.260368	4.12014	3.78637e-05	0.00010714	2.10344	GAD1
5383	ENSG00000129667.11	5325.43	1.07259	0.110337	9.72102	2.45316e-22	6.72587e-21	2.1032	RHBDF2
3346	ENSG00000110448.9	1040.96	1.07254	0.164274	6.52898	6.62181e-11	5.10695e-10	2.10313	CD5
13441	ENSG00000196209.11	5807.47	1.07223	0.165071	6.49556	8.27234e-11	6.27819e-10	2.10268	SIRPB2
12831	ENSG00000185339.7	2809.19	1.07138	0.178784	5.99257	2.06545e-09	1.25574e-08	2.10144	TCN2
2058	ENSG00000100433.14	19.0631	1.07099	0.330738	3.23818	0.00120296	0.00257719	2.10087	KCNK10
14950	ENSG00000243335.7	783.341	1.07038	0.135074	7.9244	2.29244e-15	3.1426e-14	2.09999	KCTD7
9496	ENSG00000163734.4	1130.96	1.07022	0.241178	4.43748	9.10188e-06	2.90809e-05	2.09976	CXCL3
7481	ENSG00000144837.7	10.4935	1.06858	0.182507	5.85501	4.76984e-09	2.72984e-08	2.09737	PLA1A
6025	ENSG00000134571.9	264.671	1.06769	0.129169	8.26582	1.3874e-16	2.14317e-15	2.09607	MYBPC3
7742	ENSG00000147408.13	2474.63	1.06645	0.171469	6.21951	4.98704e-10	3.31555e-09	2.09428	CSGALNACT1
5344	ENSG00000129250.10	3260.9	1.06603	0.123793	8.61139	7.21784e-18	1.30938e-16	2.09366	KIF1C
1050	ENSG00000072062.12	9106.72	1.06506	0.0880993	12.0893	1.20258e-33	9.4463e-32	2.09226	PRKACA
6235	ENSG00000135919.11	493.313	1.06484	0.221436	4.8088	1.51837e-06	5.62067e-06	2.09194	SERPINE2
15094	ENSG00000254087.6	37066.6	1.06409	0.100821	10.5542	4.859e-26	1.91796e-24	2.09085	LYN
11370	ENSG00000173597.7	2683.35	1.06371	0.177327	5.99856	1.99069e-09	1.21357e-08	2.0903	SULT1B1
3225	ENSG00000109158.9	13.4671	1.0637	0.386754	2.75034	0.00595342	0.0110449	2.09029	GABRA4
6726	ENSG00000138792.8	53.2071	1.06332	0.44656	2.38113	0.0172597	0.0288734	2.08973	ENPEP
11552	ENSG00000175040.5	2341.45	1.06297	0.147258	7.21841	5.26002e-13	5.48704e-12	2.08923	CHST2
12389	ENSG00000182287.12	10763.2	1.06297	0.106187	10.0103	1.37339e-23	4.35877e-22	2.08922	AP1S2
8271	ENSG00000153208.15	2440.43	1.06261	0.158653	6.69771	2.11716e-11	1.7601e-10	2.08871	MERTK
5355	ENSG00000129422.12	118.936	1.06249	0.24906	4.26601	1.99002e-05	5.94922e-05	2.08854	MTUS1
3099	ENSG00000108219.13	13138.8	1.06228	0.109363	9.71332	2.64585e-22	7.22892e-21	2.08823	TSPAN14
3528	ENSG00000111981.4	47.223	1.06206	0.245018	4.33461	1.46019e-05	4.49356e-05	2.08791	ULBP1
12105	ENSG00000179750.14	780.403	1.06189	0.144622	7.34247	2.09686e-13	2.31494e-12	2.08766	APOBEC3B
12905	ENSG00000185800.10	495.844	1.0614	0.140512	7.5538	4.22737e-14	5.07737e-13	2.08696	DMWD
12152	ENSG00000180138.7	39.4262	1.06029	0.136515	7.76683	8.04775e-15	1.04574e-13	2.08535	CSNK1A1L
7919	ENSG00000149269.8	9996.75	1.05814	0.1089	9.71662	2.56142e-22	7.01043e-21	2.08225	PAK1
8724	ENSG00000158163.13	216.367	1.05699	0.185609	5.6947	1.23591e-08	6.55508e-08	2.08059	DZIP1L
6944	ENSG00000140623.12	9.3458	1.05683	0.23939	4.41469	1.01153e-05	3.20882e-05	2.08036	2025-09-12
15461	ENSG00000273170.4	22.149	1.05557	0.298425	3.53716	0.000404462	0.000943444	2.07855	RP11-392E22.9
12730	ENSG00000184730.9	13397.7	1.05353	0.108159	9.74061	2.02337e-22	5.62605e-21	2.07561	APOBR
15277	ENSG00000261371.4	34751.8	1.05283	0.124387	8.46414	2.58047e-17	4.41603e-16	2.07459	PECAM1
8441	ENSG00000155099.6	2288.81	1.0523	0.110971	9.48264	2.47934e-21	6.33339e-20	2.07383	TMEM55A
5179	ENSG00000127528.5	24405.9	1.05171	0.143011	7.35405	1.92286e-13	2.13485e-12	2.07298	KLF2
10007	ENSG00000166068.11	443.478	1.05157	0.244945	4.29307	1.76218e-05	5.3228e-05	2.07278	SPRED1
6392	ENSG00000136859.8	10.2018	1.05116	0.242839	4.32864	1.50035e-05	4.60723e-05	2.0722	ANGPTL2
474	ENSG00000036530.7	98.8753	1.05116	0.302789	3.47158	0.000517397	0.0011835	2.07219	CYP46A1
3452	ENSG00000111490.11	171.478	1.051	0.146458	7.17612	7.17176e-13	7.33996e-12	2.07197	TBC1D30
14427	ENSG00000211445.10	343.719	1.05016	0.171396	6.12713	8.94811e-10	5.73073e-09	2.07076	GPX3
5193	ENSG00000127666.9	2737.47	1.04997	0.10443	10.0543	8.79617e-24	2.83753e-22	2.07048	TICAM1
998	ENSG00000070404.8	1798.73	1.04939	0.128617	8.159	3.37803e-16	5.03499e-15	2.06965	FSTL3
13267	ENSG00000188393.7	14.9825	1.04841	0.432985	2.42136	0.0154626	0.0261511	2.06825	CLEC2A
13088	ENSG00000187068.2	16.3951	1.0478	0.237366	4.41426	1.01354e-05	3.21411e-05	2.06737	C3orf70
1527	ENSG00000087085.12	102.623	1.04774	0.268951	3.89564	9.79385e-05	0.000255839	2.06729	ACHE
3650	ENSG00000113070.7	3805.2	1.04761	0.218774	4.78854	1.67997e-06	6.16211e-06	2.0671	HBEGF
9948	ENSG00000165731.16	599.046	1.04757	0.219411	4.77447	1.80177e-06	6.57509e-06	2.06705	RET
8411	ENSG00000154783.9	664.172	1.04749	0.359038	2.91749	0.00352866	0.00685485	2.06693	FGD5
9056	ENSG00000160999.10	807.942	1.04611	0.131613	7.94836	1.88994e-15	2.59991e-14	2.06495	SH2B2
12156	ENSG00000180190.10	9.3287	1.04479	0.230113	4.54036	5.61585e-06	1.86089e-05	2.06307	TDRP
3777	ENSG00000114405.9	42.2553	1.04477	0.339184	3.08024	0.00206835	0.00421668	2.06303	C3orf14
5183	ENSG00000127561.13	29.9857	1.04419	0.183432	5.69252	1.25179e-08	6.63261e-08	2.06221	SYNGR3
15188	ENSG00000257341.4	29.853	1.04371	0.196392	5.31442	1.06998e-07	4.8303e-07	2.06152	CRIP1
5125	ENSG00000126860.10	5279.08	1.04305	0.113814	9.1645	4.97785e-20	1.14498e-18	2.06057	EVI2A
9127	ENSG00000161940.9	106.095	1.04143	0.283967	3.66743	0.000245	0.000596274	2.05827	BCL6B
14245	ENSG00000204525.13	113039	1.04128	0.104613	9.95364	2.43115e-23	7.5036e-22	2.05805	HLA-C
1222	ENSG00000076944.13	12113.3	1.04098	0.0979227	10.6307	2.14535e-26	8.75414e-25	2.05763	STXBP2
8451	ENSG00000155265.9	76.6232	1.03855	0.19375	5.36025	8.31079e-08	3.81762e-07	2.05416	GOLGA7B
4050	ENSG00000116544.10	194.27	1.038	0.197734	5.24949	1.52525e-07	6.69132e-07	2.05338	DLGAP3
6843	ENSG00000139832.4	1469.91	1.03748	0.178118	5.82468	5.72233e-09	3.23373e-08	2.05264	RAB20
6917	ENSG00000140455.15	7445.41	1.03658	0.0976461	10.6157	2.51837e-26	1.01445e-24	2.05136	USP3
2806	ENSG00000105695.13	11.3415	1.0364	0.27902	3.71444	0.000203652	0.000502099	2.05111	MAG
1478	ENSG00000085719.10	11857.9	1.03635	0.12888	8.04122	8.89454e-16	1.27727e-14	2.05103	CPNE3
14814	ENSG00000234745.8	127875	1.03489	0.11103	9.32076	1.15509e-20	2.80851e-19	2.04895	HLA-B
12805	ENSG00000185201.15	17050.4	1.03479	0.121026	8.55011	1.22971e-17	2.17064e-16	2.04881	IFITM2
13298	ENSG00000188641.11	6253.04	1.03475	0.126467	8.182	2.79168e-16	4.19688e-15	2.04876	DPYD
5609	ENSG00000131370.14	1060.73	1.03447	0.174558	5.92623	3.09962e-09	1.83202e-08	2.04837	SH3BP5
11045	ENSG00000171621.12	237.045	1.03441	0.196628	5.26072	1.4349e-07	6.32502e-07	2.04827	SPSB1
15254	ENSG00000260170.1	5.38425	1.03414	0.194916	5.30558	1.12313e-07	5.04701e-07	2.04789	RP11-96O20.4
4614	ENSG00000122121.9	66.5297	1.03368	0.214572	4.81743	1.45419e-06	5.40077e-06	2.04725	XPNPEP2
6538	ENSG00000137747.13	113.897	1.03302	0.158215	6.52923	6.61083e-11	5.10099e-10	2.0463	TMPRSS13
4304	ENSG00000119138.4	6046.58	1.03254	0.188106	5.48914	4.03894e-08	1.96263e-07	2.04562	KLF9
3208	ENSG00000109047.7	51.0315	1.03194	0.186362	5.53729	3.07193e-08	1.5248e-07	2.04477	RCVRN
5829	ENSG00000132970.11	103.384	1.03093	0.281481	3.66253	0.000249734	0.000606105	2.04335	WASF3
5847	ENSG00000133105.6	440.045	1.03078	0.249089	4.1382	3.50035e-05	9.96565e-05	2.04313	RXFP2
13432	ENSG00000196169.13	17.7614	1.03069	0.213441	4.8289	1.37292e-06	5.11589e-06	2.043	KIF19
9505	ENSG00000163754.16	7133.87	1.02962	0.103848	9.91473	3.59213e-23	1.08733e-21	2.04149	GYG1
6670	ENSG00000138463.8	1620.78	1.02937	0.102598	10.0331	1.09035e-23	3.50295e-22	2.04114	DIRC2
13179	ENSG00000187800.12	1012.93	1.02856	0.252546	4.07277	4.64581e-05	0.000129361	2.03999	PEAR1
626	ENSG00000052795.11	2996.36	1.02819	0.119225	8.62395	6.4684e-18	1.18024e-16	2.03946	FNIP2
11823	ENSG00000177272.8	761.093	1.02771	0.17052	6.02695	1.67084e-09	1.02977e-08	2.03879	KCNA3
600	ENSG00000050165.16	18.2699	1.02673	0.248275	4.13545	3.54261e-05	0.000100742	2.0374	DKK3
11050	ENSG00000171657.5	56.9104	1.02567	0.206994	4.95506	7.23065e-07	2.82923e-06	2.0359	GPR82
15179	ENSG00000257008.5	6.23304	1.02505	0.26329	3.89325	9.89112e-05	0.000258036	2.03504	GPR142
7492	ENSG00000144959.8	1798.91	1.02438	0.126918	8.07122	6.95964e-16	1.01237e-14	2.03409	NCEH1
8716	ENSG00000158104.10	81.4203	1.02388	0.15752	6.5	8.03194e-11	6.10754e-10	2.03338	HPD
15130	ENSG00000255221.2	24.2657	1.02367	0.234512	4.36512	1.27055e-05	3.95255e-05	2.03309	CARD17
4957	ENSG00000125498.18	27.4433	1.02263	0.219539	4.65808	3.19178e-06	1.10764e-05	2.03162	KIR2DL1
7127	ENSG00000142192.19	17967.7	1.02208	0.240374	4.25204	2.11832e-05	6.28971e-05	2.03084	APP
10160	ENSG00000166816.12	176.877	1.02181	0.226277	4.51574	6.30954e-06	2.06592e-05	2.03046	LDHD
15000	ENSG00000246705.4	2178.91	1.01961	0.137079	7.43811	1.02135e-13	1.16863e-12	2.02737	H2AFJ
13992	ENSG00000198729.4	43.281	1.01873	0.288701	3.52866	0.000417665	0.000971358	2.02613	PPP1R14C
15565	ENSG00000277586.1	21.2512	1.01849	0.240812	4.22939	2.34328e-05	6.89252e-05	2.02579	NEFL
11165	ENSG00000172322.12	11031.8	1.0175	0.138627	7.3398	2.13919e-13	2.35671e-12	2.0244	CLEC12A
5602	ENSG00000131242.14	2168.74	1.01666	0.146612	6.93434	4.08136e-12	3.75064e-11	2.02323	RAB11FIP4
7972	ENSG00000149798.4	350.871	1.01581	0.126671	8.0193	1.06347e-15	1.51196e-14	2.02204	CDC42EP2
8267	ENSG00000153179.10	6207.32	1.01529	0.101524	10.0005	1.51626e-23	4.78321e-22	2.02131	RASSF3
6290	ENSG00000136161.11	2052.45	1.01441	0.118522	8.55879	1.14054e-17	2.01778e-16	2.02007	RCBTB2
675	ENSG00000055957.9	19.6012	1.01295	0.19712	5.13877	2.76547e-07	1.16445e-06	2.01804	ITIH1
11265	ENSG00000172936.11	16068.2	1.01277	0.0813686	12.4467	1.45765e-35	1.41356e-33	2.01778	MYD88
15406	ENSG00000269920.1	13.9812	1.01156	0.164788	6.13855	8.32791e-10	5.35975e-09	2.01609	RP11-690P14.4
10416	ENSG00000167987.9	1232.84	1.01133	0.0982913	10.2891	7.89478e-25	2.8124e-23	2.01576	VPS37C
9255	ENSG00000162711.15	8641.48	1.01118	0.141928	7.12461	1.04373e-12	1.0424e-11	2.01556	NLRP3
8462	ENSG00000155367.14	70.6029	1.01097	0.240737	4.1995	2.67502e-05	7.77802e-05	2.01527	PPM1J
1929	ENSG00000100036.12	283.85	1.01029	0.164001	6.16027	7.26206e-10	4.72019e-09	2.01431	SLC35E4
13793	ENSG00000197852.9	1735.73	1.00951	0.117406	8.59849	8.0772e-18	1.45325e-16	2.01323	FAM212B
5245	ENSG00000128284.18	2459.88	1.00948	0.134868	7.485	7.15495e-14	8.30778e-13	2.01319	APOL3
4443	ENSG00000120262.9	290.785	1.00932	0.234098	4.31152	1.62136e-05	4.93634e-05	2.01296	CCDC170
11115	ENSG00000172005.9	213.38	1.00901	0.186058	5.4231	5.85731e-08	2.76747e-07	2.01253	MAL
11634	ENSG00000175556.15	707.722	1.00901	0.176738	5.70906	1.13602e-08	6.058e-08	2.01252	LONRF3
11125	ENSG00000172059.9	4916.39	1.00896	0.156496	6.44715	1.1397e-10	8.43765e-10	2.01246	KLF11
10149	ENSG00000166780.9	207.738	1.00891	0.173115	5.82798	5.61018e-09	3.17492e-08	2.0124	C16orf45
7226	ENSG00000143185.3	51.1624	1.00774	0.188234	5.35364	8.62016e-08	3.94588e-07	2.01075	XCL2
8408	ENSG00000154764.5	19.9661	1.00757	0.229611	4.38814	1.14326e-05	3.58709e-05	2.01052	WNT7A
8429	ENSG00000154978.11	2508.72	1.00662	0.110905	9.07636	1.12266e-19	2.48758e-18	2.00919	VOPP1
3367	ENSG00000110723.10	79.0665	1.00622	0.213834	4.70563	2.53081e-06	8.95473e-06	2.00865	EXPH5
7490	ENSG00000144909.7	4042.1	1.0058	0.09388	10.7136	8.78326e-27	3.70927e-25	2.00805	OSBPL11
3725	ENSG00000113742.11	7714.07	1.00577	0.121102	8.30516	9.96882e-17	1.58512e-15	2.00802	CPEB4
2275	ENSG00000101665.7	954.195	1.00543	0.175375	5.73301	9.86621e-09	5.31914e-08	2.00754	SMAD7
9396	ENSG00000163395.15	10.6898	1.00534	0.177681	5.65813	1.53031e-08	7.98978e-08	2.00742	IGFN1
4610	ENSG00000122035.6	289.047	1.00466	0.155586	6.45725	1.06619e-10	7.95719e-10	2.00647	RASL11A
9819	ENSG00000165029.14	4721.23	1.00416	0.187283	5.36173	8.24268e-08	3.78855e-07	2.00578	ABCA1
3435	ENSG00000111331.11	8265.54	1.0033	0.151133	6.63852	3.16856e-11	2.56853e-10	2.00458	OAS3
3865	ENSG00000115165.8	9380.17	1.00316	0.139849	7.17319	7.32714e-13	7.48435e-12	2.00439	CYTIP
8259	ENSG00000153113.22	22591.6	1.00306	0.110026	9.11658	7.7535e-20	1.74509e-18	2.00425	CAST
4562	ENSG00000121552.3	6030.5	1.00276	0.165552	6.05705	1.38638e-09	8.6463e-09	2.00383	CSTA
13268	ENSG00000188396.3	71.6684	1.00202	0.141468	7.083	1.41062e-12	1.3816e-11	2.0028	TCTEX1D4
7462	ENSG00000144681.9	61.5886	1.00089	0.345845	2.89404	0.00380322	0.00733921	2.00123	STAC
5353	ENSG00000129354.10	10.6046	1.0008	0.219873	4.55171	5.32125e-06	1.77037e-05	2.0011	AP1M2
9536	ENSG00000163874.8	4474.82	1.00062	0.167012	5.99133	2.08126e-09	1.26388e-08	2.00087	ZC3H12A
12453	ENSG00000182782.7	1080.25	1.00047	0.20008	5.00032	5.72338e-07	2.27804e-06	2.00065	HCAR2
12427	ENSG00000182578.12	13723.5	0.999939	0.16384	6.10315	1.04001e-09	6.59879e-09	1.99992	CSF1R
12283	ENSG00000181381.12	8536.14	0.999286	0.100737	9.91975	3.41613e-23	1.03805e-21	1.99901	DDX60L
12675	ENSG00000184349.11	12.7428	0.999025	0.243232	4.10729	4.00328e-05	0.000112871	1.99865	EFNA5
12602	ENSG00000183813.6	206.682	0.998507	0.188471	5.29792	1.17129e-07	5.24094e-07	1.99793	CCR4
263	ENSG00000011422.10	10948.3	0.998221	0.177756	5.61569	1.95779e-08	1.00677e-07	1.99754	PLAUR
10323	ENSG00000167617.2	4.58689	0.998041	0.198412	5.03016	4.90078e-07	1.97616e-06	1.99729	CDC42EP5
11391	ENSG00000173744.16	13294.3	0.997838	0.103553	9.63598	5.63517e-22	1.49794e-20	1.99701	AGFG1
4117	ENSG00000117009.10	209.203	0.997666	0.141234	7.06391	1.6188e-12	1.57177e-11	1.99677	KMO
13801	ENSG00000197879.13	1377.93	0.996692	0.167733	5.94215	2.81307e-09	1.67462e-08	1.99542	MYO1C
12638	ENSG00000184113.9	68.9007	0.995621	0.19316	5.15437	2.54479e-07	1.07672e-06	1.99394	CLDN5
12426	ENSG00000182575.7	25.5883	0.992833	0.238557	4.16182	3.15715e-05	9.07239e-05	1.99009	NXPH3
2223	ENSG00000101333.15	272.344	0.992512	0.287891	3.44753	0.000565737	0.00128361	1.98965	PLCB4
686	ENSG00000057294.12	503.38	0.992035	0.29829	3.32574	0.000881832	0.00193423	1.98899	PKP2
15065	ENSG00000251493.3	5.91182	0.99188	0.259387	3.82393	0.000131341	0.00033604	1.98877	FOXD1
8668	ENSG00000157570.10	250.398	0.991773	0.182942	5.42125	5.91837e-08	2.78877e-07	1.98863	TSPAN18
13215	ENSG00000188042.7	4660.68	0.991297	0.158328	6.26103	3.82442e-10	2.58305e-09	1.98797	ARL4C
12145	ENSG00000180071.17	926.819	0.991239	0.27597	3.59184	0.000328354	0.000778632	1.98789	ANKRD18A
252	ENSG00000011198.6	2089.34	0.990306	0.116425	8.50593	1.80139e-17	3.13399e-16	1.98661	ABHD5
657	ENSG00000054967.11	9584.36	0.990168	0.117063	8.45842	2.71034e-17	4.61316e-16	1.98642	RELT
2850	ENSG00000105928.12	142.595	0.989421	0.249715	3.9622	7.42627e-05	0.000198649	1.98539	DFNA5
1297	ENSG00000079156.15	54.8461	0.988629	0.243431	4.06123	4.88157e-05	0.000135446	1.9843	OSBPL6
12444	ENSG00000182718.15	28139.2	0.985366	0.146932	6.70628	1.99655e-11	1.66662e-10	1.97982	ANXA2
15689	ENSG00000281227.1	2.41687	0.985268	0.225318	4.3728	1.22666e-05	3.8213e-05	1.97968	AC011380.1
2968	ENSG00000106772.16	803.864	0.98499	0.162474	6.06245	1.34061e-09	8.3891e-09	1.9793	PRUNE2
1432	ENSG00000084070.10	27658.7	0.984805	0.104579	9.41683	4.64926e-21	1.16864e-19	1.97905	SMAP2
10990	ENSG00000171298.11	10607.8	0.984233	0.125027	7.87219	3.4849e-15	4.66732e-14	1.97826	GAA
10147	ENSG00000166750.8	2117.46	0.982916	0.153808	6.39054	1.653e-10	1.20059e-09	1.97646	SLFN5
7645	ENSG00000146409.9	355.516	0.982894	0.162059	6.06505	1.31913e-09	8.26629e-09	1.97643	SLC18B1
6574	ENSG00000137880.5	210.406	0.981476	0.13237	7.41462	1.21976e-13	1.37958e-12	1.97448	GCHFR
13323	ENSG00000188786.9	5957.32	0.980013	0.0917969	10.6759	1.31997e-26	5.48589e-25	1.97248	MTF1
13366	ENSG00000189077.9	1611.47	0.978551	0.105905	9.23988	2.46784e-20	5.82129e-19	1.97048	TMEM120A
8888	ENSG00000159720.10	9029.12	0.978469	0.08794	11.1266	9.31694e-29	4.55979e-27	1.97037	ATP6V0D1
8754	ENSG00000158470.5	14553.6	0.977765	0.119174	8.2045	2.31553e-16	3.52832e-15	1.96941	B4GALT5
8928	ENSG00000160145.14	115.705	0.977368	0.230787	4.23494	2.28613e-05	6.73957e-05	1.96887	KALRN
11104	ENSG00000171943.10	1105.43	0.977276	0.0998098	9.79139	1.22604e-22	3.5084e-21	1.96874	SRGAP2C
11091	ENSG00000171860.4	5311.37	0.977011	0.18396	5.31098	1.09035e-07	4.91517e-07	1.96838	C3AR1
15694	ENSG00000281359.1	14.2835	0.976794	0.190781	5.11998	3.05565e-07	1.27467e-06	1.96809	AC104650.2
5654	ENSG00000131724.9	7999.25	0.976733	0.148214	6.59004	4.3971e-11	3.48881e-10	1.968	IL13RA1
13029	ENSG00000186583.10	200.74	0.975964	0.202624	4.81663	1.46002e-06	5.41987e-06	1.96696	SPATC1
7262	ENSG00000143365.15	38.8868	0.97534	0.169944	5.73919	9.51289e-09	5.13565e-08	1.9661	RORC
7370	ENSG00000143924.17	6652.81	0.975092	0.10638	9.16615	4.90222e-20	1.12924e-18	1.96577	EML4
5482	ENSG00000130540.12	28.8037	0.974396	0.371184	2.6251	0.00866225	0.015494	1.96482	SULT4A1
4109	ENSG00000116962.13	4750.8	0.974107	0.248809	3.91507	9.0377e-05	0.000238145	1.96443	NID1
11055	ENSG00000171700.12	7647.46	0.973006	0.0926567	10.5012	8.52959e-26	3.31683e-24	1.96293	RGS19
13468	ENSG00000196352.12	12567.8	0.972985	0.110949	8.76962	1.79269e-18	3.56046e-17	1.9629	CD55
11331	ENSG00000173338.11	155.933	0.972586	0.161132	6.03597	1.58013e-09	9.76934e-09	1.96235	KCNK7
2493	ENSG00000103381.10	9932.76	0.972364	0.106842	9.10098	8.95201e-20	2.00336e-18	1.96205	CPPED1
2807	ENSG00000105697.6	24.7482	0.97231	0.205655	4.72788	2.26876e-06	8.10788e-06	1.96198	HAMP
5405	ENSG00000130021.12	709.566	0.971322	0.122882	7.90452	2.68969e-15	3.65844e-14	1.96064	HDHD1
7210	ENSG00000143126.7	368.007	0.971026	0.179605	5.40644	6.42887e-08	3.00946e-07	1.96023	CELSR2
12331	ENSG00000181847.10	196.988	0.970985	0.168725	5.75483	8.67308e-09	4.71957e-08	1.96018	TIGIT
12418	ENSG00000182541.16	5908.68	0.970202	0.11467	8.46081	2.65526e-17	4.53415e-16	1.95911	LIMK2
10187	ENSG00000166900.13	5085.06	0.969934	0.107435	9.02808	1.74704e-19	3.79089e-18	1.95875	STX3
2347	ENSG00000102245.6	122.236	0.969532	0.159925	6.06242	1.34087e-09	8.3891e-09	1.95821	CD40LG
5944	ENSG00000134046.10	12007.7	0.969374	0.078332	12.3752	3.56015e-35	3.27076e-33	1.95799	MBD2
10608	ENSG00000169032.8	5172.97	0.969189	0.0880472	11.0076	3.51235e-28	1.65703e-26	1.95774	MAP2K1
5976	ENSG00000134250.16	25606.5	0.968818	0.0902362	10.7365	6.86216e-27	2.93745e-25	1.95724	NOTCH2
613	ENSG00000051108.13	7397.45	0.968191	0.108001	8.96463	3.11328e-19	6.60048e-18	1.95639	HERPUD1
7365	ENSG00000143878.9	32345.6	0.967526	0.157337	6.14939	7.77811e-10	5.04101e-09	1.95548	RHOB
3925	ENSG00000115525.15	1368.49	0.966513	0.133735	7.22709	4.93469e-13	5.18555e-12	1.95411	ST3GAL5
4316	ENSG00000119321.7	8180.6	0.966493	0.0876001	11.033	2.6486e-28	1.2533e-26	1.95408	FKBP15
5432	ENSG00000130222.9	323.681	0.966395	0.171071	5.64909	1.61299e-08	8.40469e-08	1.95395	GADD45G
10311	ENSG00000167565.11	1231.88	0.966151	0.110979	8.70575	3.15492e-18	6.08144e-17	1.95362	SERTAD3
5723	ENSG00000132334.15	17130	0.965505	0.137003	7.04733	1.82387e-12	1.75893e-11	1.95275	PTPRE
11614	ENSG00000175445.13	730.719	0.965429	0.289844	3.33086	0.000865776	0.00190202	1.95264	LPL
2519	ENSG00000103642.10	2876.78	0.964921	0.0907775	10.6295	2.17225e-26	8.79805e-25	1.95196	LACTB
14456	ENSG00000213085.8	326.4	0.964823	0.184772	5.2217	1.77286e-07	7.7002e-07	1.95182	CFAP45
3695	ENSG00000113520.9	3.46368	0.964111	0.265115	3.63657	0.00027629	0.000664601	1.95086	IL4
11128	ENSG00000172081.12	14279.9	0.963675	0.0919816	10.4768	1.10393e-25	4.25067e-24	1.95027	MOB3A
7368	ENSG00000143891.15	535.328	0.963616	0.177345	5.43358	5.52346e-08	2.62778e-07	1.95019	GALM
1502	ENSG00000086288.10	355.482	0.963372	0.160395	6.00624	1.89875e-09	1.16203e-08	1.94986	NME8
14188	ENSG00000204301.6	284.981	0.963269	0.116256	8.28574	1.17376e-16	1.84398e-15	1.94972	NOTCH4
3726	ENSG00000113749.6	2489.75	0.962931	0.14904	6.46089	1.0409e-10	7.77954e-10	1.94927	HRH2
6090	ENSG00000135048.12	3539.45	0.962424	0.119898	8.02705	9.98433e-16	1.4234e-14	1.94858	TMEM2
195	ENSG00000008517.15	1074.03	0.961835	0.160611	5.9886	2.11661e-09	1.28237e-08	1.94779	IL32
13733	ENSG00000197555.8	6414.53	0.961824	0.135428	7.10213	1.2285e-12	1.2123e-11	1.94777	SIPA1L1
9434	ENSG00000163534.13	543.075	0.961772	0.217905	4.41372	1.0161e-05	3.22158e-05	1.9477	FCRL1
14072	ENSG00000198909.6	9087.68	0.961003	0.0827007	11.6203	3.2513e-31	2.06793e-29	1.94666	MAP3K3
9242	ENSG00000162645.11	11568.1	0.959368	0.140356	6.83524	8.18694e-12	7.19333e-11	1.94446	GBP2
2209	ENSG00000101265.14	30082.8	0.958458	0.0922982	10.3844	2.92127e-25	1.0901e-23	1.94323	RASSF2
11806	ENSG00000177098.7	72.3828	0.958058	0.22365	4.28373	1.83786e-05	5.53014e-05	1.94269	SCN4B
15679	ENSG00000280852.1	33.2742	0.957664	0.132202	7.24397	4.35726e-13	4.62205e-12	1.94216	AC025048.1
3248	ENSG00000109466.12	3024.47	0.95754	0.105358	9.08844	1.00475e-19	2.23894e-18	1.942	KLHL2
7487	ENSG00000144868.12	9.25644	0.9575	0.308996	3.09875	0.0019434	0.00398731	1.94194	TMEM108
2627	ENSG00000104804.6	51.5753	0.957338	0.181911	5.26267	1.41979e-07	6.26192e-07	1.94172	TULP2
9422	ENSG00000163508.11	181.078	0.957084	0.177884	5.38037	7.43338e-08	3.44652e-07	1.94138	EOMES
13429	ENSG00000196154.10	22146.1	0.956323	0.120087	7.96357	1.67143e-15	2.31553e-14	1.94036	S100A4
3941	ENSG00000115641.17	231.156	0.955713	0.192299	4.96994	6.69735e-07	2.63764e-06	1.93954	FHL2
11852	ENSG00000177535.7	16.0234	0.955651	0.190651	5.01255	5.3712e-07	2.14766e-06	1.93945	OR2B11
9552	ENSG00000163932.12	13761.1	0.955149	0.0978351	9.76285	1.62526e-22	4.5676e-21	1.93878	PRKCD
8995	ENSG00000160570.12	6905.44	0.955108	0.101154	9.44213	3.65293e-21	9.24115e-20	1.93872	DEDD2
8908	ENSG00000159958.4	361.856	0.954363	0.172568	5.53037	3.19565e-08	1.58221e-07	1.93772	TNFRSF13C
6462	ENSG00000137216.17	1342.57	0.95388	0.0942549	10.1202	4.494e-24	1.49578e-22	1.93708	TMEM63B
8518	ENSG00000156026.13	2673.24	0.953751	0.0973644	9.79568	1.17501e-22	3.36851e-21	1.9369	MCU
13097	ENSG00000187122.15	132.189	0.95369	0.142522	6.69154	2.20831e-11	1.82784e-10	1.93682	SLIT1
14696	ENSG00000223865.9	26304.1	0.952541	0.174511	5.45834	4.80611e-08	2.30335e-07	1.93528	HLA-DPB1
5412	ENSG00000130054.4	8.48278	0.952149	0.248572	3.83048	0.000127895	0.000327717	1.93475	FAM155B
2425	ENSG00000102984.13	210.887	0.951969	0.125487	7.58621	3.29389e-14	3.99899e-13	1.93451	ZNF821
1128	ENSG00000074276.9	101.776	0.951792	0.127959	7.43826	1.02018e-13	1.16815e-12	1.93427	CDHR2
14672	ENSG00000221955.9	38.6527	0.951539	0.178916	5.31835	1.04713e-07	4.73938e-07	1.93394	SLC12A8
9934	ENSG00000165682.13	785.544	0.951054	0.142701	6.66468	2.65243e-11	2.18166e-10	1.93328	CLEC1B
12950	ENSG00000186074.17	4532.23	0.95041	0.127696	7.44277	9.85933e-14	1.13058e-12	1.93242	CD300LF
13771	ENSG00000197747.7	20712.8	0.94978	0.178548	5.31948	1.04066e-07	4.71238e-07	1.93158	S100A10
5261	ENSG00000128482.14	26.9193	0.949124	0.160353	5.91895	3.23997e-09	1.90922e-08	1.9307	RNF112
10083	ENSG00000166405.13	105.244	0.948492	0.174966	5.42101	5.9263e-08	2.79167e-07	1.92985	RIC3
12900	ENSG00000185761.9	35.269	0.948245	0.178395	5.31544	1.06402e-07	4.80614e-07	1.92952	ADAMTSL5
13273	ENSG00000188483.7	740.455	0.947675	0.145501	6.51318	7.3578e-11	5.64409e-10	1.92876	IER5L
11142	ENSG00000172183.13	1783.55	0.947572	0.153582	6.16981	6.8371e-10	4.46797e-09	1.92862	ISG20
12401	ENSG00000182379.9	8.13648	0.947213	0.189678	4.99379	5.9205e-07	2.35173e-06	1.92814	NXPH4
916	ENSG00000067715.12	68.0976	0.947087	0.368024	2.57344	0.0100694	0.0177722	1.92798	SYT1
4066	ENSG00000116679.14	15058.3	0.944228	0.121336	7.7819	7.14423e-15	9.32191e-14	1.92416	IVNS1ABP
104	ENSG00000005961.16	5050.49	0.944087	0.221113	4.2697	1.95733e-05	5.8593e-05	1.92397	ITGA2B
7791	ENSG00000147872.8	13788.4	0.943666	0.174653	5.40308	6.55075e-08	3.05731e-07	1.92341	PLIN2
6519	ENSG00000137575.10	20781.5	0.94344	0.103203	9.14156	6.15557e-20	1.40291e-18	1.92311	SDCBP
13837	ENSG00000198010.10	98.9074	0.942736	0.33408	2.82188	0.00477424	0.00903872	1.92217	DLGAP2
5616	ENSG00000131389.15	16439.8	0.942053	0.102891	9.15584	5.39367e-20	1.23161e-18	1.92126	SLC6A6
13603	ENSG00000196923.12	5896.26	0.941485	0.1125	8.36872	5.82469e-17	9.57175e-16	1.9205	PDLIM7
3450	ENSG00000111452.11	182.893	0.941457	0.233309	4.03523	5.45484e-05	0.00015008	1.92047	GPR133
12778	ENSG00000185033.13	1880.32	0.940334	0.113027	8.31955	8.83005e-17	1.41986e-15	1.91897	SEMA4B
1379	ENSG00000082014.15	2281.01	0.939402	0.1639	5.73154	9.95218e-09	5.35624e-08	1.91773	SMARCD3
1577	ENSG00000088387.16	611.68	0.939129	0.186988	5.02241	5.10264e-07	2.0481e-06	1.91737	DOCK9
3427	ENSG00000111275.11	4901.6	0.935927	0.167637	5.58307	2.3631e-08	1.19949e-07	1.91312	ALDH2
8358	ENSG00000154229.10	3265.75	0.934824	0.181321	5.15564	2.5276e-07	1.0706e-06	1.91166	PRKCA
10082	ENSG00000166402.7	52.5497	0.934705	0.238514	3.91886	8.89679e-05	0.00023459	1.9115	TUB
3509	ENSG00000111846.14	504.48	0.934543	0.15591	5.99412	2.04591e-09	1.24482e-08	1.91128	GCNT2
8151	ENSG00000152078.8	280.22	0.933654	0.2833	3.29564	0.000981982	0.0021361	1.91011	TMEM56
10061	ENSG00000166313.17	486.181	0.933564	0.183638	5.08373	3.7009e-07	1.52122e-06	1.90999	APBB1
14259	ENSG00000204592.8	114559	0.933313	0.0950577	9.81838	9.38371e-23	2.70989e-21	1.90966	HLA-E
13033	ENSG00000186635.13	23653.3	0.933068	0.0778584	11.9842	4.3019e-33	3.20298e-31	1.90933	ARAP1
2202	ENSG00000101220.16	3263.81	0.932627	0.114979	8.11129	5.00852e-16	7.38123e-15	1.90875	C20orf27
9971	ENSG00000165879.8	2981.24	0.932456	0.105458	8.84197	9.40483e-19	1.92383e-17	1.90852	FRAT1
122	ENSG00000006534.14	8892.14	0.931235	0.104434	8.91698	4.79174e-19	1.00237e-17	1.90691	ALDH3B1
10492	ENSG00000168334.8	19.4196	0.930155	0.266845	3.48575	0.000490767	0.00112751	1.90548	XIRP1
12212	ENSG00000180739.13	314.482	0.929856	0.176705	5.26219	1.42353e-07	6.27663e-07	1.90509	S1PR5
99	ENSG00000005844.16	23201.3	0.929436	0.117483	7.9112	2.5491e-15	3.47323e-14	1.90453	ITGAL
14506	ENSG00000213654.8	15136.8	0.92892	0.0812711	11.4299	2.96479e-30	1.70611e-28	1.90385	GPSM3
12701	ENSG00000184515.9	37.7278	0.928444	0.268461	3.4584	0.000543403	0.00123748	1.90322	BEX5
990	ENSG00000070190.11	4208.63	0.928405	0.107481	8.63783	5.7293e-18	1.05766e-16	1.90317	DAPP1
8201	ENSG00000152495.9	558.656	0.928046	0.179478	5.17081	2.33079e-07	9.9313e-07	1.9027	CAMK4
15104	ENSG00000254470.2	10979.4	0.927659	0.118564	7.82414	5.11151e-15	6.75373e-14	1.90219	AP5B1
3305	ENSG00000110047.16	12305.7	0.924732	0.108822	8.49768	1.93411e-17	3.35004e-16	1.89833	EHD1
9677	ENSG00000164330.15	93.7339	0.924659	0.225768	4.09562	4.21044e-05	0.0001182	1.89824	EBF1
969	ENSG00000069667.14	1445.91	0.924625	0.174325	5.30402	1.13278e-07	5.08167e-07	1.89819	RORA
14093	ENSG00000198948.10	278.224	0.924407	0.216993	4.26007	2.04364e-05	6.09099e-05	1.8979	MFAP3L
13011	ENSG00000186469.7	9372.23	0.924183	0.14696	6.28868	3.2017e-10	2.19837e-09	1.89761	GNG2
11588	ENSG00000175264.6	23.018	0.923042	0.299397	3.083	0.00204926	0.00418156	1.89611	CHST1
13181	ENSG00000187808.4	497.711	0.922894	0.170097	5.42569	5.77316e-08	2.73182e-07	1.89592	SOWAHD
13139	ENSG00000187583.9	78.2109	0.922493	0.194093	4.75283	2.00587e-06	7.25253e-06	1.89539	PLEKHN1
7621	ENSG00000146112.10	21197.1	0.921275	0.0962755	9.56916	1.07781e-21	2.8127e-20	1.89379	PPP1R18
13605	ENSG00000196935.7	505.372	0.921037	0.220458	4.17784	2.9429e-05	8.49869e-05	1.89348	SRGAP1
13290	ENSG00000188582.7	18.8637	0.920012	0.320934	2.86667	0.00414816	0.00794629	1.89213	PAQR9
9551	ENSG00000163931.14	76876	0.919694	0.0902607	10.1893	2.2135e-24	7.6259e-23	1.89171	TKT
4267	ENSG00000118564.13	18109.2	0.919472	0.0810664	11.3422	8.10626e-30	4.45277e-28	1.89142	FBXL5
4695	ENSG00000122986.12	2296.26	0.918268	0.151493	6.06145	1.34903e-09	8.43012e-09	1.88985	HVCN1
6543	ENSG00000137767.12	3035.41	0.917283	0.0947916	9.67684	3.78236e-22	1.01923e-20	1.88855	SQRDL
11824	ENSG00000177283.5	100.345	0.916379	0.232882	3.93495	8.32131e-05	0.000220452	1.88737	FZD8
7619	ENSG00000146094.12	14908.5	0.916251	0.107324	8.53727	1.37429e-17	2.41771e-16	1.8872	DOK3
10727	ENSG00000169715.13	167.76	0.915377	0.241089	3.79684	0.000146552	0.000371165	1.88606	MT1E
971	ENSG00000069702.9	509.832	0.915085	0.164514	5.56234	2.66184e-08	1.33602e-07	1.88568	TGFBR3
1607	ENSG00000089041.15	2956.41	0.913366	0.130747	6.98575	2.83339e-12	2.67342e-11	1.88343	P2RX7
12045	ENSG00000179144.4	1126.78	0.913111	0.222801	4.09832	4.16152e-05	0.000116996	1.8831	GIMAP7
5922	ENSG00000133816.12	5436.13	0.912622	0.137104	6.65642	2.80575e-11	2.29694e-10	1.88246	MICAL2
12829	ENSG00000185332.5	273.052	0.911778	0.295716	3.08329	0.00204723	0.00417906	1.88136	TMEM105
1054	ENSG00000072134.14	298.072	0.911186	0.192066	4.74413	2.09406e-06	7.53499e-06	1.88059	EPN2
13254	ENSG00000188313.11	5281.86	0.910798	0.109371	8.32757	8.25216e-17	1.33321e-15	1.88009	PLSCR1
6786	ENSG00000139354.9	461.249	0.910521	0.181602	5.01382	5.33594e-07	2.13465e-06	1.87972	GAS2L3
8415	ENSG00000154822.14	3727.81	0.909782	0.0988968	9.19931	3.60253e-20	8.38455e-19	1.87876	PLCL2
1211	ENSG00000076641.4	8569.47	0.9089	0.126834	7.16605	7.71912e-13	7.85411e-12	1.87761	PAG1
3844	ENSG00000115008.5	21.1721	0.908389	0.263014	3.45377	0.00055281	0.00125682	1.87695	IL1A
15509	ENSG00000275385.1	22.6496	0.908042	0.329947	2.75208	0.00592175	0.0109952	1.8765	CCL18
13486	ENSG00000196407.10	16.7728	0.907745	0.188105	4.82574	1.39483e-06	5.19628e-06	1.87611	THEM5
4595	ENSG00000121900.17	6.3131	0.907033	0.315413	2.8757	0.00403135	0.00774519	1.87519	TMEM54
14329	ENSG00000205212.3	3.46056	0.906949	0.367395	2.46859	0.0135645	0.0232641	1.87508	CCDC144NL
902	ENSG00000067208.13	1492.25	0.905539	0.109789	8.24799	1.61075e-16	2.47844e-15	1.87324	EVI5
9261	ENSG00000162734.11	6637.07	0.905382	0.0976746	9.26937	1.87242e-20	4.45018e-19	1.87304	PEA15
7433	ENSG00000144476.5	538.755	0.903663	0.21451	4.21269	2.52349e-05	7.37564e-05	1.87081	ACKR3
14905	ENSG00000241484.8	28.1933	0.903569	0.282914	3.19379	0.00140418	0.0029686	1.87069	ARHGAP8
14141	ENSG00000204001.8	22.8776	0.903432	0.341455	2.64583	0.00814916	0.0146396	1.87051	LCN8
650	ENSG00000054523.15	5473.92	0.903342	0.10447	8.64692	5.29084e-18	9.82496e-17	1.87039	KIF1B
3700	ENSG00000113555.5	332.392	0.90307	0.145397	6.21108	5.26213e-10	3.48369e-09	1.87004	PCDH12
5921	ENSG00000133812.13	3667.1	0.902851	0.106261	8.49656	1.95296e-17	3.37896e-16	1.86976	SBF2
4681	ENSG00000122862.4	243008	0.902551	0.155509	5.80386	6.48069e-09	3.61058e-08	1.86937	SRGN
15599	ENSG00000278883.1	8.40931	0.902424	0.162544	5.55189	2.82601e-08	1.41166e-07	1.8692	AL591806.1
6989	ENSG00000140995.15	3289.47	0.901715	0.0938617	9.60685	7.47993e-22	1.97164e-20	1.86829	DEF8
13530	ENSG00000196557.9	259.776	0.901355	0.265093	3.40015	0.000673492	0.00150613	1.86782	CACNA1H
15111	ENSG00000254709.5	368.128	0.900807	0.236615	3.80706	0.000140628	0.000357661	1.86711	IGLL5
2022	ENSG00000100346.16	193.167	0.900682	0.190827	4.71988	2.35988e-06	8.40482e-06	1.86695	CACNA1I
6396	ENSG00000136868.10	2831.04	0.900583	0.100377	8.97204	2.91082e-19	6.20475e-18	1.86682	SLC31A1
2623	ENSG00000104763.16	22026.2	0.899566	0.0886437	10.1481	3.37859e-24	1.139e-22	1.8655	ASAH1
11343	ENSG00000173442.10	24889.9	0.897916	0.0798727	11.2418	2.54049e-29	1.30311e-27	1.86337	EHBP1L1
1298	ENSG00000079215.12	969.082	0.897697	0.193586	4.63721	3.53143e-06	1.21637e-05	1.86309	SLC1A3
13102	ENSG00000187164.16	2135.74	0.896727	0.229335	3.91012	9.22522e-05	0.000242517	1.86184	KIAA1598
8106	ENSG00000151640.11	30.215	0.896723	0.225415	3.9781	6.94682e-05	0.000187078	1.86183	DPYSL4
2245	ENSG00000101421.3	14605	0.896529	0.090932	9.85934	6.2457e-23	1.83408e-21	1.86158	CHMP4B
6178	ENSG00000135547.7	2.55681	0.896489	0.255878	3.50358	0.000459048	0.00105882	1.86153	HEY2
7548	ENSG00000145545.10	876.665	0.89639	0.108109	8.29154	1.11791e-16	1.758e-15	1.8614	SRD5A1
151	ENSG00000007237.17	23666.7	0.895968	0.113784	7.87431	3.42631e-15	4.59277e-14	1.86086	GAS7
4997	ENSG00000125772.11	14222.4	0.895028	0.09804	9.12921	6.89991e-20	1.56192e-18	1.85965	GPCPD1
597	ENSG00000049860.12	9831.39	0.892515	0.104919	8.50668	1.78987e-17	3.1174e-16	1.85641	HEXB
10387	ENSG00000167851.12	5274.13	0.892253	0.12903	6.9151	4.6752e-12	4.25289e-11	1.85607	CD300A
14269	ENSG00000204632.10	283.764	0.89195	0.143394	6.22027	4.96293e-10	3.30091e-09	1.85568	HLA-G
11087	ENSG00000171848.12	5689.11	0.891517	0.152662	5.8398	5.22623e-09	2.97048e-08	1.85513	RRM2
15663	ENSG00000280329.1	2.55084	0.890551	0.273502	3.25611	0.0011295	0.00243207	1.85388	AC026449.1
3935	ENSG00000115594.10	2467.38	0.890453	0.237588	3.74789	0.000178328	0.000444828	1.85376	IL1R1
11496	ENSG00000174607.9	30.8798	0.890049	0.25632	3.47242	0.000515793	0.00118018	1.85324	UGT8
4966	ENSG00000125538.10	6121.08	0.887879	0.180147	4.92863	8.28072e-07	3.21369e-06	1.85045	IL1B
4096	ENSG00000116852.13	8244.26	0.887689	0.114012	7.78593	6.92006e-15	9.05197e-14	1.85021	KIF21B
293	ENSG00000013364.17	11775.3	0.886811	0.0911371	9.73052	2.23458e-22	6.16965e-21	1.84908	MVP
5269	ENSG00000128564.6	7.66771	0.886316	0.21794	4.06678	4.76663e-05	0.000132514	1.84845	VGF
9350	ENSG00000163162.7	9676.11	0.886243	0.112444	7.88164	3.23105e-15	4.35332e-14	1.84836	RNF149
11314	ENSG00000173221.12	4546.63	0.885834	0.0983843	9.00381	2.18019e-19	4.67907e-18	1.84783	GLRX
989	ENSG00000070182.16	1211.96	0.885148	0.264766	3.34313	0.000828401	0.00182501	1.84695	SPTB
11641	ENSG00000175591.10	1950.22	0.883911	0.174611	5.06216	4.14529e-07	1.68886e-06	1.84537	P2RY2
15423	ENSG00000271303.1	153.66	0.883851	0.121562	7.27078	3.57408e-13	3.84581e-12	1.84529	SRXN1
8356	ENSG00000154217.13	2049.86	0.883067	0.10052	8.78498	1.56397e-18	3.12994e-17	1.84429	PITPNC1
1111	ENSG00000073737.15	1344.64	0.88242	0.209088	4.22034	2.43938e-05	7.15109e-05	1.84347	DHRS9
2348	ENSG00000102265.10	15081.8	0.882128	0.142994	6.16899	6.87288e-10	4.48393e-09	1.84309	TIMP1
13857	ENSG00000198088.9	21.3798	0.880088	0.251343	3.50155	0.000462568	0.001066	1.84049	NUP62CL
7549	ENSG00000145555.13	260.435	0.87998	0.247186	3.55999	0.000370864	0.000870763	1.84035	MYO10
3304	ENSG00000110046.11	6557.06	0.879922	0.119383	7.37059	1.69877e-13	1.89409e-12	1.84028	ATG2A
11595	ENSG00000175294.5	450.301	0.879432	0.149781	5.87144	4.32025e-09	2.49526e-08	1.83965	CATSPER1
12684	ENSG00000184384.12	1554.84	0.877969	0.14196	6.18463	6.2249e-10	4.09005e-09	1.83779	MAML2
11807	ENSG00000177105.9	14052.6	0.877197	0.0850664	10.3119	6.22529e-25	2.24826e-23	1.8368	RHOG
12715	ENSG00000184613.9	403.151	0.877046	0.200391	4.37667	1.20505e-05	3.76135e-05	1.83661	NELL2
11044	ENSG00000171617.12	1825.04	0.875503	0.143155	6.11575	9.61055e-10	6.12254e-09	1.83465	ENC1
10599	ENSG00000168994.12	187.409	0.873626	0.1737	5.0295	4.91761e-07	1.98193e-06	1.83226	PXDC1
2376	ENSG00000102575.9	951.794	0.872555	0.166463	5.24173	1.59075e-07	6.95403e-07	1.8309	ACP5
12382	ENSG00000182230.10	42.6662	0.872154	0.212362	4.10692	4.00968e-05	0.000113031	1.83039	FAM153B
14582	ENSG00000214688.4	73.756	0.87108	0.190773	4.56606	4.96967e-06	1.66291e-05	1.82903	C10orf105
4746	ENSG00000123485.10	1235.57	0.87027	0.162178	5.36614	8.04402e-08	3.70917e-07	1.82801	HJURP
4115	ENSG00000116991.9	1695.19	0.870073	0.209541	4.15227	3.29188e-05	9.42679e-05	1.82776	SIPA1L2
6021	ENSG00000134545.12	38.6446	0.869728	0.212263	4.09741	4.17804e-05	0.000117376	1.82732	KLRC1
13571	ENSG00000196748.8	3.39223	0.869299	0.326155	2.6653	0.00769208	0.0139027	1.82678	CLPSL2
3666	ENSG00000113263.11	1159.87	0.86929	0.163946	5.30229	1.14362e-07	5.12444e-07	1.82676	ITK
1945	ENSG00000100100.11	6059.02	0.869265	0.132281	6.57135	4.98621e-11	3.92452e-10	1.82673	PIK3IP1
8299	ENSG00000153563.14	1237.86	0.868547	0.174459	4.97851	6.40743e-07	2.5298e-06	1.82582	CD8A
8849	ENSG00000159314.10	12348.5	0.868492	0.0867368	10.013	1.337e-23	4.25188e-22	1.82575	ARHGAP27
1541	ENSG00000087258.12	33.0401	0.868104	0.168453	5.1534	2.55811e-07	1.08177e-06	1.82526	GNAO1
2367	ENSG00000102445.17	909.023	0.867759	0.187928	4.6175	3.88384e-06	1.32555e-05	1.82483	KIAA0226L
12015	ENSG00000178951.7	6559.87	0.866913	0.0871708	9.94499	2.652e-23	8.1373e-22	1.82376	ZBTB7A
13594	ENSG00000196872.9	132.409	0.86687	0.232577	3.72724	0.000193585	0.000479234	1.8237	KIAA1211L
728	ENSG00000060491.15	6982.5	0.865418	0.0841532	10.2838	8.33412e-25	2.96219e-23	1.82187	OGFR
8286	ENSG00000153395.8	7181.81	0.864967	0.107304	8.06092	7.57193e-16	1.09737e-14	1.8213	LPCAT1
5935	ENSG00000133961.18	13874.2	0.864732	0.0775961	11.144	7.6597e-29	3.77222e-27	1.821	NUMB
10318	ENSG00000167604.12	3555.9	0.864442	0.143722	6.01468	1.80244e-09	1.10741e-08	1.82064	NFKBID
3797	ENSG00000114638.6	4.93562	0.864408	0.217529	3.97377	7.07451e-05	0.000189981	1.82059	UPK1B
3400	ENSG00000111058.6	66.7496	0.863733	0.288897	2.98976	0.00279194	0.00555066	1.81974	ACSS3
14457	ENSG00000213088.8	22.2274	0.863143	0.31428	2.74641	0.00602513	0.0111556	1.819	ACKR1
4902	ENSG00000124788.16	4382.83	0.861819	0.133456	6.4577	1.06307e-10	7.93764e-10	1.81733	ATXN1
2040	ENSG00000100385.12	1586.47	0.861614	0.156315	5.51203	3.54711e-08	1.73978e-07	1.81707	IL2RB
10328	ENSG00000167633.15	36.0131	0.861309	0.214804	4.00974	6.07869e-05	0.000165419	1.81669	KIR3DL1
7181	ENSG00000142733.13	1532.92	0.861215	0.136958	6.28816	3.21255e-10	2.20486e-09	1.81657	MAP3K6
8521	ENSG00000156049.6	82.9429	0.860774	0.225783	3.81239	0.000137628	0.000350769	1.81601	GNA14
8605	ENSG00000156886.11	63.5874	0.859448	0.169669	5.06544	4.07449e-07	1.6626e-06	1.81434	ITGAD
15478	ENSG00000274183.1	3.77316	0.859332	0.263055	3.26673	0.00108797	0.00234874	1.8142	H2AFB1
2671	ENSG00000104970.9	148.063	0.859215	0.220675	3.89358	9.87766e-05	0.000257728	1.81405	KIR3DX1
4144	ENSG00000117280.11	3014.15	0.859028	0.101989	8.42276	3.67729e-17	6.17863e-16	1.81382	RAB29
10021	ENSG00000166145.13	1655.31	0.858826	0.171573	5.00561	5.56857e-07	2.22092e-06	1.81356	SPINT1
11971	ENSG00000178562.16	525.165	0.858486	0.19562	4.38855	1.14111e-05	3.58167e-05	1.81313	CD28
3436	ENSG00000111335.11	5580.72	0.857889	0.169972	5.04724	4.48246e-07	1.81821e-06	1.81238	OAS2
13647	ENSG00000197122.10	2677.17	0.856701	0.154432	5.54743	2.89903e-08	1.44491e-07	1.81089	SRC
3895	ENSG00000115318.10	1668.07	0.856613	0.122669	6.98315	2.88637e-12	2.71851e-11	1.81078	LOXL3
11831	ENSG00000177374.11	861.331	0.856592	0.18903	4.53152	5.85616e-06	1.93066e-05	1.81076	HIC1
12388	ENSG00000182272.10	32.1863	0.855937	0.221003	3.87297	0.000107515	0.000278723	1.80993	B4GALNT4
15332	ENSG00000266094.5	16014.3	0.855185	0.0994498	8.59917	8.02936e-18	1.44823e-16	1.80899	RASSF5
10694	ENSG00000169508.6	3749.47	0.854697	0.180574	4.73321	2.20995e-06	7.91752e-06	1.80838	GPR183
9399	ENSG00000163412.11	9386.95	0.852509	0.138317	6.16345	7.11763e-10	4.63782e-09	1.80564	EIF4E3
7956	ENSG00000149591.15	902.528	0.852375	0.113808	7.48957	6.91004e-14	8.06514e-13	1.80547	TAGLN
8545	ENSG00000156265.14	600.313	0.851026	0.158891	5.35604	8.50639e-08	3.89721e-07	1.80378	MAP3K7CL
2740	ENSG00000105374.8	9167.67	0.850917	0.129862	6.55246	5.65959e-11	4.41689e-10	1.80365	NKG7
7225	ENSG00000143184.4	50.8835	0.850689	0.213844	3.97808	6.94726e-05	0.000187078	1.80336	XCL1
11330	ENSG00000173334.3	24650.5	0.850313	0.153259	5.5482	2.88626e-08	1.43992e-07	1.80289	TRIB1
12003	ENSG00000178860.8	112.543	0.850016	0.269732	3.15134	0.00162524	0.00338494	1.80252	MSC
7540	ENSG00000145428.13	487.541	0.84993	0.14484	5.86804	4.40964e-09	2.54129e-08	1.80241	RNF175
1543	ENSG00000087266.14	19815	0.84991	0.0876066	9.70144	2.97272e-22	8.10789e-21	1.80239	SH3BP2
4581	ENSG00000121764.10	27.9799	0.849628	0.18013	4.71674	2.39657e-06	8.52389e-06	1.80204	HCRTR1
2708	ENSG00000105223.17	16190.3	0.848887	0.133626	6.35272	2.11541e-10	1.5058e-09	1.80111	PLD3
13539	ENSG00000196604.10	35.4362	0.848519	0.132897	6.38478	1.71642e-10	1.24034e-09	1.80065	POTEF
10391	ENSG00000167874.6	174.96	0.848134	0.120867	7.0171	2.26517e-12	2.15934e-11	1.80017	TMEM88
1100	ENSG00000073464.10	165.491	0.8481	0.233572	3.631	0.000282327	0.000677774	1.80013	CLCN4
8962	ENSG00000160293.15	1918.79	0.847978	0.13543	6.26137	3.81607e-10	2.57851e-09	1.79998	VAV2
1918	ENSG00000100003.16	155.988	0.847876	0.172724	4.90884	9.1618e-07	3.52688e-06	1.79985	SEC14L2
9514	ENSG00000163803.11	3147.59	0.84769	0.126999	6.67476	2.47629e-11	2.04428e-10	1.79962	PLB1
5382	ENSG00000129657.13	10642.5	0.847388	0.0962214	8.80665	1.28945e-18	2.60375e-17	1.79924	SEC14L1
594	ENSG00000049759.15	568.767	0.846244	0.19887	4.25526	2.0881e-05	6.20701e-05	1.79781	NEDD4L
8857	ENSG00000159374.16	433.729	0.846242	0.158522	5.33834	9.37997e-08	4.26881e-07	1.79781	M1AP
1401	ENSG00000082996.18	5082.64	0.846192	0.0814714	10.3864	2.86061e-25	1.07e-23	1.79775	RNF13
13125	ENSG00000187498.13	42.6929	0.846051	0.265139	3.19097	0.00141796	0.00299389	1.79757	COL4A1
1381	ENSG00000082074.14	23375.5	0.846032	0.112231	7.53832	4.76048e-14	5.69156e-13	1.79755	FYB
13249	ENSG00000188290.9	136.745	0.845737	0.24301	3.48025	0.000500938	0.0011492	1.79718	HES4
14714	ENSG00000225697.9	2851	0.845719	0.102782	8.22825	1.89962e-16	2.91721e-15	1.79716	SLC26A6
12921	ENSG00000185885.14	3155.18	0.843028	0.177515	4.74904	2.04383e-06	7.36602e-06	1.79381	IFITM1
13222	ENSG00000188095.4	8.56119	0.84213	0.238811	3.52634	0.000421348	0.000978619	1.7927	MESP2
5352	ENSG00000129353.13	8602.3	0.841543	0.123012	6.84117	7.85501e-12	6.90555e-11	1.79197	SLC44A2
3330	ENSG00000110315.5	5569.65	0.841243	0.0861808	9.76136	1.64921e-22	4.61838e-21	1.79159	RNF141
6119	ENSG00000135253.12	61.0857	0.84118	0.174925	4.8088	1.5184e-06	5.62067e-06	1.79151	KCP
6966	ENSG00000140853.14	10482.1	0.84104	0.100305	8.38479	5.08179e-17	8.37722e-16	1.79134	NLRC5
3586	ENSG00000112378.11	106.794	0.840436	0.244201	3.44158	0.000578328	0.00130859	1.79059	PERP
6230	ENSG00000135905.17	6799.46	0.839393	0.114825	7.31018	2.66789e-13	2.9098e-12	1.7893	DOCK10
9461	ENSG00000163625.14	5743.14	0.839359	0.17158	4.89194	9.98447e-07	3.82483e-06	1.78926	WDFY3
9051	ENSG00000160963.12	9.2579	0.839051	0.277832	3.02	0.00252778	0.005073	1.78887	COL26A1
1269	ENSG00000078237.5	921.199	0.836734	0.108517	7.71061	1.2522e-14	1.59805e-13	1.786	C12orf5
14682	ENSG00000222009.7	690.031	0.836659	0.139953	5.97813	2.25708e-09	1.3638e-08	1.78591	BTBD19
10646	ENSG00000169228.12	1391.97	0.83646	0.101818	8.21524	2.11736e-16	3.24208e-15	1.78566	RAB24
11873	ENSG00000177675.7	141.758	0.835782	0.256065	3.26394	0.00109874	0.00236909	1.78482	CD163L1
2403	ENSG00000102879.14	47681.7	0.835479	0.0854657	9.7756	1.433e-22	4.05629e-21	1.78445	CORO1A
366	ENSG00000022567.8	1877.1	0.834323	0.114785	7.26858	3.63281e-13	3.90366e-12	1.78302	SLC45A4
6083	ENSG00000134996.11	6350.94	0.834002	0.0799543	10.431	1.79024e-25	6.82639e-24	1.78262	OSTF1
14959	ENSG00000243646.7	4584.13	0.833335	0.0923077	9.02779	1.75168e-19	3.79571e-18	1.7818	IL10RB
4429	ENSG00000120129.5	79441.8	0.833133	0.136811	6.08968	1.13138e-09	7.16264e-09	1.78155	DUSP1
2799	ENSG00000105656.11	3711.74	0.83299	0.105728	7.87858	3.31118e-15	4.45365e-14	1.78137	ELL
13569	ENSG00000196743.7	9101.01	0.832536	0.103945	8.00937	1.15302e-15	1.63189e-14	1.78081	GM2A
4834	ENSG00000124313.11	1596.6	0.83028	0.151306	5.48743	4.07817e-08	1.98047e-07	1.77803	IQSEC2
425	ENSG00000029534.18	2196.75	0.829969	0.244481	3.39482	0.000686732	0.00153438	1.77765	ANK1
7954	ENSG00000149577.14	5212.72	0.829432	0.0972895	8.5254	1.52277e-17	2.664e-16	1.77699	SIDT2
12546	ENSG00000183484.10	1886.21	0.828941	0.114542	7.237	4.58712e-13	4.84299e-12	1.77638	GPR132
1180	ENSG00000075643.5	55.7756	0.828019	0.269078	3.07725	0.0020892	0.00425428	1.77525	MOCOS
3080	ENSG00000107968.8	7043.57	0.827898	0.143173	5.78249	7.36044e-09	4.06013e-08	1.7751	MAP3K8
14656	ENSG00000221866.8	162.697	0.827808	0.216037	3.83179	0.000127212	0.000326074	1.77499	PLXNA4
2581	ENSG00000104368.16	16.7471	0.827579	0.189048	4.37762	1.19983e-05	3.74782e-05	1.77471	PLAT
9751	ENSG00000164715.5	3925.8	0.827458	0.12575	6.58016	4.69948e-11	3.71934e-10	1.77456	LMTK2
81	ENSG00000005238.18	4611.64	0.827098	0.0950617	8.70064	3.30017e-18	6.34585e-17	1.77411	FAM214B
7871	ENSG00000148737.14	2557.3	0.826512	0.118309	6.98605	2.82727e-12	2.66926e-11	1.77339	TCF7L2
10631	ENSG00000169169.13	14.4918	0.826353	0.200877	4.11373	3.89322e-05	0.000110044	1.7732	CPT1C
3058	ENSG00000107821.13	52.193	0.82569	0.220434	3.74574	0.000179864	0.000448233	1.77238	KAZALD1
6107	ENSG00000135144.6	112.2	0.825392	0.206652	3.99412	6.49353e-05	0.000175794	1.77202	DTX1
12098	ENSG00000179604.9	1348	0.824779	0.147026	5.60976	2.02604e-08	1.03915e-07	1.77126	CDC42EP4
3238	ENSG00000109321.9	6177.04	0.82392	0.287338	2.86742	0.00413831	0.0079284	1.77021	AREG
5422	ENSG00000130167.12	96.6696	0.823803	0.1623	5.0758	3.8587e-07	1.58071e-06	1.77007	TSPAN16
6106	ENSG00000135127.10	330.606	0.823685	0.146267	5.6314	1.78756e-08	9.26512e-08	1.76992	CCDC64
5949	ENSG00000134061.5	3814.44	0.823635	0.206863	3.98156	6.84653e-05	0.000184682	1.76986	CD180
690	ENSG00000057657.13	1809.97	0.823424	0.176691	4.66024	3.15842e-06	1.09727e-05	1.7696	PRDM1
11067	ENSG00000171777.14	10736.3	0.823024	0.0991717	8.29899	1.05002e-16	1.66289e-15	1.76911	RASGRP4
12685	ENSG00000184389.9	17.4457	0.823018	0.184209	4.46786	7.90065e-06	2.54704e-05	1.7691	A3GALT2
4342	ENSG00000119535.16	71838.9	0.822577	0.119176	6.90222	5.1196e-12	4.63835e-11	1.76856	CSF3R
4941	ENSG00000125384.6	7512.29	0.822526	0.115478	7.12278	1.05769e-12	1.055e-11	1.7685	PTGER2
12049	ENSG00000179165.10	9.47025	0.822404	0.187377	4.38904	1.13851e-05	3.57624e-05	1.76835	PXT1
6939	ENSG00000140575.11	51590	0.82223	0.0977592	8.41077	4.07315e-17	6.80735e-16	1.76814	IQGAP1
6353	ENSG00000136630.12	4988.67	0.822092	0.126325	6.50774	7.62886e-11	5.83208e-10	1.76797	HLX
8306	ENSG00000153786.11	12165.2	0.821512	0.0862345	9.52649	1.62693e-21	4.19002e-20	1.76726	ZDHHC7
10826	ENSG00000170296.8	1923.83	0.820568	0.0766153	10.7102	9.11263e-27	3.83805e-25	1.7661	GABARAP
5466	ENSG00000130429.11	26510.1	0.819887	0.0843118	9.72447	2.37135e-22	6.51307e-21	1.76527	ARPC1B
1808	ENSG00000095627.8	2.16061	0.819395	0.343982	2.38209	0.0172147	0.0288073	1.76467	TDRD1
11141	ENSG00000172179.10	25.5389	0.819264	0.367612	2.22861	0.0258397	0.041448	1.76451	PRL
4808	ENSG00000124191.16	146.036	0.818405	0.238579	3.43033	0.000602851	0.00136114	1.76346	TOX2
7342	ENSG00000143771.10	2261.2	0.81826	0.0999575	8.18607	2.69891e-16	4.07149e-15	1.76328	CNIH4
10347	ENSG00000167693.15	113.771	0.817894	0.205521	3.97961	6.90283e-05	0.000185978	1.76283	NXN
15259	ENSG00000260286.2	7.88997	0.81775	0.175468	4.66038	3.15619e-06	1.09674e-05	1.76265	C6orf229
2065	ENSG00000100453.11	656.035	0.817634	0.171874	4.75717	1.96326e-06	7.11157e-06	1.76251	GZMB
4586	ENSG00000121797.9	568.308	0.817516	0.14723	5.55265	2.81375e-08	1.40643e-07	1.76237	CCRL2
10985	ENSG00000171243.7	30.108	0.816706	0.293525	2.7824	0.00539579	0.0101095	1.76138	SOSTDC1
12933	ENSG00000185950.8	14717.7	0.8167	0.157204	5.19516	2.04549e-07	8.79436e-07	1.76137	IRS2
7367	ENSG00000143889.14	2418.71	0.816506	0.167944	4.86176	1.16347e-06	4.40013e-06	1.76114	HNRNPLL
9563	ENSG00000163959.8	421.686	0.816467	0.103348	7.90018	2.78503e-15	3.78485e-14	1.76109	SLC51A
6536	ENSG00000137727.11	20.0018	0.816416	0.229597	3.55587	0.000376729	0.000882818	1.76103	ARHGAP20
2306	ENSG00000101977.18	60.3102	0.815351	0.157567	5.17462	2.2837e-07	9.74651e-07	1.75973	MCF2
9579	ENSG00000164035.8	10.9816	0.814771	0.249582	3.26455	0.00109639	0.00236436	1.75902	EMCN
7872	ENSG00000148773.11	12128.2	0.814484	0.15617	5.21538	1.83439e-07	7.9455e-07	1.75867	MKI67
3284	ENSG00000109854.12	2617.48	0.814147	0.106164	7.66878	1.73642e-14	2.17537e-13	1.75826	HTATIP2
5090	ENSG00000126467.9	122.73	0.814137	0.263356	3.09139	0.0019922	0.00407572	1.75825	TSKS
1179	ENSG00000075624.12	436664	0.814049	0.0786043	10.3563	3.91848e-25	1.44846e-23	1.75814	ACTB
14379	ENSG00000205710.3	229.997	0.814047	0.149893	5.43083	5.60912e-08	2.66302e-07	1.75814	C17orf107
327	ENSG00000016391.9	31.5436	0.813661	0.226995	3.58448	0.000337744	0.000798971	1.75767	CHDH
13909	ENSG00000198355.4	11462.3	0.813332	0.152559	5.33125	9.75398e-08	4.43132e-07	1.75727	PIM3
5452	ENSG00000130340.13	2937.95	0.812586	0.170402	4.76864	1.85469e-06	6.75411e-06	1.75636	SNX9
9249	ENSG00000162692.9	93.5971	0.812529	0.352373	2.30588	0.0211173	0.0346081	1.75629	VCAM1
5633	ENSG00000131480.7	123.108	0.812226	0.147364	5.51168	3.55416e-08	1.74269e-07	1.75592	AOC2
10743	ENSG00000169826.7	15826.5	0.812176	0.108689	7.4725	7.86832e-14	9.09575e-13	1.75586	CSGALNACT2
2329	ENSG00000102109.8	10.056	0.811606	0.227544	3.56682	0.000361346	0.000850577	1.75516	PCSK1N
5623	ENSG00000131446.14	19040.4	0.81124	0.0865879	9.36898	7.32389e-21	1.81767e-19	1.75472	MGAT1
9936	ENSG00000165685.7	287.97	0.811131	0.191704	4.23116	2.32492e-05	6.84364e-05	1.75459	TMEM52B
7662	ENSG00000146555.17	137.3	0.810532	0.275256	2.94464	0.00323326	0.00633506	1.75386	SDK1
1684	ENSG00000090674.14	2436.75	0.810478	0.0974015	8.321	8.72208e-17	1.40393e-15	1.75379	MCOLN1
4289	ENSG00000118898.14	155.273	0.81044	0.209439	3.86958	0.000109024	0.000282354	1.75375	PPL
7750	ENSG00000147454.12	19132.2	0.809938	0.12127	6.67878	2.40943e-11	1.99117e-10	1.75314	SLC25A37
2181	ENSG00000101152.9	10707.7	0.809724	0.0829337	9.76351	1.61461e-22	4.54579e-21	1.75288	DNAJC5
7669	ENSG00000146674.13	91.9667	0.809533	0.228239	3.54687	0.00038984	0.000911368	1.75264	IGFBP3
7014	ENSG00000141293.14	658.261	0.809469	0.178524	4.53423	5.7815e-06	1.90997e-05	1.75257	SKAP1
13905	ENSG00000198336.8	186.028	0.809271	0.276233	2.92967	0.00339318	0.00661704	1.75233	MYL4
8945	ENSG00000160213.5	5472.92	0.809133	0.113075	7.15575	8.32181e-13	8.41285e-12	1.75216	CSTB
8013	ENSG00000150630.3	33.9052	0.808804	0.315444	2.56402	0.0103468	0.0181984	1.75176	VEGFC
904	ENSG00000067225.16	87684.3	0.808722	0.0930144	8.6946	3.48066e-18	6.65718e-17	1.75166	PKM
15049	ENSG00000250479.7	1054.17	0.808377	0.124616	6.48694	8.75953e-11	6.61915e-10	1.75124	CHCHD10
1605	ENSG00000089012.13	126.944	0.808335	0.164385	4.91734	8.77276e-07	3.39208e-06	1.75119	SIRPG
2593	ENSG00000104447.10	3632.56	0.808002	0.192266	4.20253	2.63947e-05	7.68886e-05	1.75078	TRPS1
4182	ENSG00000117560.7	28.7188	0.807706	0.207533	3.89194	9.94467e-05	0.000259218	1.75043	FASLG
12355	ENSG00000182107.6	66.0595	0.807571	0.206402	3.9126	9.13063e-05	0.000240312	1.75026	TMEM30B
7047	ENSG00000141503.14	7258.95	0.807361	0.082334	9.80592	1.06175e-22	3.04937e-21	1.75001	MINK1
5079	ENSG00000126353.3	579.723	0.807068	0.1822	4.42956	9.44242e-06	3.00893e-05	1.74965	CCR7
8721	ENSG00000158156.7	1474.49	0.805865	0.0948628	8.49506	1.97831e-17	3.41907e-16	1.74819	XKR8
8583	ENSG00000156642.15	6058.1	0.805853	0.0763199	10.5589	4.62114e-26	1.82867e-24	1.74818	NPTN
13529	ENSG00000196550.9	203.187	0.805767	0.126952	6.34704	2.19493e-10	1.55606e-09	1.74808	FAM72A
91	ENSG00000005471.14	63.2549	0.805352	0.169315	4.75652	1.96955e-06	7.12942e-06	1.74757	ABCB4
15217	ENSG00000258484.3	44.9236	0.805071	0.245243	3.28275	0.001028	0.00222727	1.74723	SPESP1
2020	ENSG00000100344.9	12.7716	0.804927	0.286717	2.80739	0.00499444	0.0094125	1.74706	PNPLA3
14902	ENSG00000241399.5	5267.37	0.804901	0.0917783	8.77005	1.78588e-18	3.55141e-17	1.74703	CD302
14668	ENSG00000221937.4	8.31965	0.804838	0.223331	3.6038	0.000313602	0.000746734	1.74695	TAS2R40
8732	ENSG00000158246.7	20.3363	0.80477	0.214285	3.75561	0.000172922	0.000432306	1.74687	FAM46B
7017	ENSG00000141298.16	13460.3	0.804044	0.0917451	8.76389	1.88627e-18	3.72277e-17	1.74599	SSH2
10288	ENSG00000167483.16	733.738	0.803966	0.18348	4.38176	1.17722e-05	3.68482e-05	1.74589	FAM129C
5378	ENSG00000129625.11	4529	0.803775	0.11647	6.9011	5.16008e-12	4.66694e-11	1.74566	REEP5
14478	ENSG00000213347.9	1787.69	0.803109	0.0934325	8.59561	8.28212e-18	1.4853e-16	1.74486	MXD3
8353	ENSG00000154165.4	30.7007	0.803019	0.257084	3.12357	0.00178674	0.00368804	1.74475	GPR15
2509	ENSG00000103522.14	251.818	0.802965	0.161124	4.98353	6.2434e-07	2.46876e-06	1.74468	IL21R
8801	ENSG00000158859.9	50.2398	0.802512	0.179537	4.46989	7.8259e-06	2.52453e-05	1.74414	ADAMTS4
982	ENSG00000070018.7	1092.77	0.802442	0.284607	2.81948	0.00481022	0.00909916	1.74405	LRP6
8660	ENSG00000157510.12	160.072	0.801996	0.275528	2.91076	0.00360549	0.00699374	1.74351	AFAP1L1
3360	ENSG00000110697.11	8544.38	0.801774	0.0926128	8.65727	4.83184e-18	9.04747e-17	1.74324	PITPNM1
8209	ENSG00000152583.11	14.1681	0.801583	0.223889	3.58027	0.000343237	0.000811354	1.74301	SPARCL1
13813	ENSG00000197930.11	9399	0.801358	0.0913712	8.77035	1.78114e-18	3.54648e-17	1.74274	ERO1L
7556	ENSG00000145649.7	501.81	0.800907	0.169371	4.72872	2.2594e-06	8.07626e-06	1.7422	GZMA
7449	ENSG00000144597.12	5811.24	0.800882	0.126166	6.34786	2.18325e-10	1.54918e-09	1.74217	EAF1
7535	ENSG00000145391.12	4095.03	0.80069	0.133613	5.99262	2.06492e-09	1.25574e-08	1.74193	SETD7
