# Supplementary material for: Engineering CLL-1 CAR-NK cells via mRNA–LNP for potent antitumor activity and reversal of HLA-E–mediated resistance in acute myeloid leukemia
Source: J Exp Clin Cancer Res. 2026 Mar 17;45:105. doi: 10.1186/s13046-026-03689-4 (PMC13107750; doi:10.1186/s13046-026-03689-4)
Supplement: Supplementary file 3 — Supplementary Material 3. [file 13046_2026_3689_MOESM3_ESM.xlsx]

## Sheet: 工作表 1 - overlap genes
overlap genes
SYMBOL
AIM2
AK4
AP1S2
APOBEC3G
APOL1
APOL4
C2
CASP4
CASP7
CD74
CFH
CIBAR1
CUL1
CXCL9
CYBB
DDX19B
FBXO6
GAS6
GBP1
GBP4
GK
HAPLN3
HLA-A
HLA-B
HLA-DRA
HLA-E
IFI35
KIAA0040
KREMEN1
LAP3
LGALS3BP
METTL7B
MUC1
ODF3B
PARP14
PLSCR1
PSMB9
PSME2
STAT1
TAP2
TAPBPL
TYMP
UBE2L6
WARS1
XAF1
YBX3
